# Supplementary material for: Genetic Mimicry Analysis Reveals the Specific Lipases Targeted by the ANGPTL3-ANGPTL8 Complex and ANGPTL4
Source: J Lipid Res. 2022 Nov 11;64(1):100313. doi: 10.1016/j.jlr.2022.100313 (PMC9852701; doi:10.1016/j.jlr.2022.100313)
Supplement: Supplementary Tables [file mmc2.xlsx]

## Sheet: Legends
S1. Metabolite descriptives, derivation cohort
Descriptions and technical details on NMR variables used in the derivation cohort analysis.
S2. Metabolite descriptives, validation set
Descriptions and technical details on NMR variables used in the validation set analysis.
S3. ANGPTL8 rs2278426 LD analysis
Summary statistics showing the associations between LDLR liver eQTLs and linkage disequilibrium with ANGPTL8 rs2278426.
'tissue_expression.pval_nominal' indicates P-value for if the loci was associated with liver LDLR expression.
S4. Derivation cohort summary stats
UK biobank (N = 110,058 – 115,078) summary statistics that were used for the analyses in the main manuscript.
S5. Validation set summary stats
European validation set (N = 13,171 – 24,925) summary statistices that were used for the analyses in the main manuscript.
S6. ANGPTL8 Q121X PTV summary statistics
UK biobank (N = 110,058 – 115,078) summary statistics for the ANGPTL8 rs145464906-T protein-truncating variant.

## Sheet: Table S1
mrc_ieu_id	trait	class	year	sex	population	unit	n.snp	sample.size	build
met-d-Acetate	Acetate	Other metabolites	2020	Males and Females	European	SD	12321875	115046	HG19/GRCh37
met-d-Acetoacetate	Acetoacetate	Other metabolites	2020	Males and Females	European	SD	12321875	115075	HG19/GRCh37
met-d-Acetone	Acetone	Other metabolites	2020	Males and Females	European	SD	12321875	115075	HG19/GRCh37
met-d-Ala	Alanine	Other metabolites	2020	Males and Females	European	SD	12321875	115074	HG19/GRCh37
met-d-Albumin	Albumin	Other metabolites	2020	Males and Females	European	SD	12321875	115060	HG19/GRCh37
met-d-ApoA1	Apolipoprotein A1	ApoA-I	2020	Males and Females	European	SD	12321875	115078	HG19/GRCh37
met-d-ApoB	Apolipoprotein B	ApoB	2020	Males and Females	European	SD	12321875	115078	HG19/GRCh37
met-d-ApoB_by_ApoA1	Ratio of apolipoprotein B to apolipoprotein A1	Other metabolites	2020	Males and Females	European	SD	12321875	115078	HG19/GRCh37
met-d-bOHbutyrate	3-Hydroxybutyrate	Other metabolites	2020	Males and Females	European	SD	12321875	113595	HG19/GRCh37
met-d-Cholines	Total cholines	Other lipids	2020	Males and Females	European	SD	12321875	114999	HG19/GRCh37
met-d-Citrate	Citrate	Other metabolites	2020	Males and Females	European	SD	12321875	115064	HG19/GRCh37
met-d-Clinical_LDL_C	Clinical LDL cholesterol	LDL	2020	Males and Females	European	SD	12321875	115078	HG19/GRCh37
met-d-Creatinine	Creatinine	Other metabolites	2020	Males and Females	European	SD	12321875	110058	HG19/GRCh37
met-d-DHA	Docosahexaenoic acid	Fatty acids	2020	Males and Females	European	SD	12321875	114999	HG19/GRCh37
met-d-DHA_pct	Ratio of docosahexaenoic acid to total fatty acids	Fatty acids	2020	Males and Females	European	SD	12321875	114999	HG19/GRCh37
met-d-Gln	Glutamine	Other metabolites	2020	Males and Females	European	SD	12321875	114750	HG19/GRCh37
met-d-Glucose	Glucose	Other metabolites	2020	Males and Females	European	SD	12321875	114867	HG19/GRCh37
met-d-Gly	Glycine	Other metabolites	2020	Males and Females	European	SD	12321875	114972	HG19/GRCh37
met-d-GlycA	Glycoprotein acetyls	Other metabolites	2020	Males and Females	European	SD	12321875	115078	HG19/GRCh37
met-d-HDL_C	HDL cholesterol	HDL	2020	Males and Females	European	SD	12321875	115078	HG19/GRCh37
met-d-HDL_CE	Cholesteryl esters in HDL	HDL	2020	Males and Females	European	SD	12321875	115078	HG19/GRCh37
met-d-HDL_FC	Free cholesterol in HDL	HDL	2020	Males and Females	European	SD	12321875	115078	HG19/GRCh37
met-d-HDL_L	Total lipids in HDL	HDL	2020	Males and Females	European	SD	12321875	115078	HG19/GRCh37
met-d-HDL_P	Concentration of HDL particles	HDL	2020	Males and Females	European	SD	12321875	115078	HG19/GRCh37
met-d-HDL_PL	Phospholipids in HDL	HDL	2020	Males and Females	European	SD	12321875	115078	HG19/GRCh37
met-d-HDL_size	Average diameter for HDL particles	HDL	2020	Males and Females	European	SD	12321875	115078	HG19/GRCh37
met-d-HDL_TG	Triglycerides in HDL	HDL	2020	Males and Females	European	SD	12321875	115078	HG19/GRCh37
met-d-His	Histidine	Other metabolites	2020	Males and Females	European	SD	12321875	114895	HG19/GRCh37
met-d-IDL_C	Cholesterol in IDL	IDL	2020	Males and Females	European	SD	12321875	115078	HG19/GRCh37
met-d-IDL_C_pct	Cholesterol to total lipids ratio in IDL	IDL	2020	Males and Females	European	SD	12321875	115078	HG19/GRCh37
met-d-IDL_CE	Cholesteryl esters in IDL	IDL	2020	Males and Females	European	SD	12321875	115078	HG19/GRCh37
met-d-IDL_CE_pct	Cholesteryl esters to total lipids ratio in IDL	IDL	2020	Males and Females	European	SD	12321875	115078	HG19/GRCh37
met-d-IDL_FC	Free cholesterol in IDL	IDL	2020	Males and Females	European	SD	12321875	115078	HG19/GRCh37
met-d-IDL_FC_pct	Free cholesterol to total lipids ratio in IDL	IDL	2020	Males and Females	European	SD	12321875	115078	HG19/GRCh37
met-d-IDL_L	Total lipids in IDL	IDL	2020	Males and Females	European	SD	12321875	115078	HG19/GRCh37
met-d-IDL_P	Concentration of IDL particles	IDL	2020	Males and Females	European	SD	12321875	115078	HG19/GRCh37
met-d-IDL_PL	Phospholipids in IDL	IDL	2020	Males and Females	European	SD	12321875	115078	HG19/GRCh37
met-d-IDL_PL_pct	Phospholipids to total lipids ratio in IDL	IDL	2020	Males and Females	European	SD	12321875	115078	HG19/GRCh37
met-d-IDL_TG	Triglycerides in IDL	IDL	2020	Males and Females	European	SD	12321875	115078	HG19/GRCh37
met-d-IDL_TG_pct	Triglycerides to total lipids ratio in IDL	IDL	2020	Males and Females	European	SD	12321875	115078	HG19/GRCh37
met-d-Ile	Isoleucine	Other metabolites	2020	Males and Females	European	SD	12321875	115075	HG19/GRCh37
met-d-L_HDL_C	Cholesterol in large HDL	HDL	2020	Males and Females	European	SD	12321875	115078	HG19/GRCh37
met-d-L_HDL_C_pct	Cholesterol to total lipids ratio in large HDL	HDL	2020	Males and Females	European	SD	12321875	115078	HG19/GRCh37
met-d-L_HDL_CE	Cholesteryl esters in large HDL	HDL	2020	Males and Females	European	SD	12321875	115078	HG19/GRCh37
met-d-L_HDL_CE_pct	Cholesteryl esters to total lipids ratio in large HDL	HDL	2020	Males and Females	European	SD	12321875	115078	HG19/GRCh37
met-d-L_HDL_FC	Free cholesterol in large HDL	HDL	2020	Males and Females	European	SD	12321875	115078	HG19/GRCh37
met-d-L_HDL_FC_pct	Free cholesterol to total lipids ratio in large HDL	HDL	2020	Males and Females	European	SD	12321875	115078	HG19/GRCh37
met-d-L_HDL_L	Total lipids in large HDL	HDL	2020	Males and Females	European	SD	12321875	115078	HG19/GRCh37
met-d-L_HDL_P	Concentration of large HDL particles	HDL	2020	Males and Females	European	SD	12321875	115078	HG19/GRCh37
met-d-L_HDL_PL	Phospholipids in large HDL	HDL	2020	Males and Females	European	SD	12321875	115078	HG19/GRCh37
met-d-L_HDL_PL_pct	Phospholipids to total lipids ratio in large HDL	HDL	2020	Males and Females	European	SD	12321875	115078	HG19/GRCh37
met-d-L_HDL_TG	Triglycerides in large HDL	HDL	2020	Males and Females	European	SD	12321875	115078	HG19/GRCh37
met-d-L_HDL_TG_pct	Triglycerides to total lipids ratio in large HDL	HDL	2020	Males and Females	European	SD	12321875	115078	HG19/GRCh37
met-d-L_LDL_C	Cholesterol in large LDL	LDL	2020	Males and Females	European	SD	12321875	115078	HG19/GRCh37
met-d-L_LDL_C_pct	Cholesterol to total lipids ratio in large LDL	LDL	2020	Males and Females	European	SD	12321875	115078	HG19/GRCh37
met-d-L_LDL_CE	Cholesteryl esters in large LDL	LDL	2020	Males and Females	European	SD	12321875	115078	HG19/GRCh37
met-d-L_LDL_CE_pct	Cholesteryl esters to total lipids ratio in large LDL	LDL	2020	Males and Females	European	SD	12321875	115078	HG19/GRCh37
met-d-L_LDL_FC	Free cholesterol in large LDL	LDL	2020	Males and Females	European	SD	12321875	115078	HG19/GRCh37
met-d-L_LDL_FC_pct	Free cholesterol to total lipids ratio in large LDL	LDL	2020	Males and Females	European	SD	12321875	115078	HG19/GRCh37
met-d-L_LDL_L	Total lipids in large LDL	LDL	2020	Males and Females	European	SD	12321875	115078	HG19/GRCh37
met-d-L_LDL_P	Concentration of large LDL particles	LDL	2020	Males and Females	European	SD	12321875	115078	HG19/GRCh37
met-d-L_LDL_PL	Phospholipids in large LDL	LDL	2020	Males and Females	European	SD	12321875	115078	HG19/GRCh37
met-d-L_LDL_PL_pct	Phospholipids to total lipids ratio in large LDL	LDL	2020	Males and Females	European	SD	12321875	115078	HG19/GRCh37
met-d-L_LDL_TG	Triglycerides in large LDL	LDL	2020	Males and Females	European	SD	12321875	115078	HG19/GRCh37
met-d-L_LDL_TG_pct	Triglycerides to total lipids ratio in large LDL	LDL	2020	Males and Females	European	SD	12321875	115078	HG19/GRCh37
met-d-L_VLDL_C	Cholesterol in large VLDL	VLDL	2020	Males and Females	European	SD	12321875	115078	HG19/GRCh37
met-d-L_VLDL_C_pct	Cholesterol to total lipids ratio in large VLDL	VLDL	2020	Males and Females	European	SD	12321875	115067	HG19/GRCh37
met-d-L_VLDL_CE	Cholesteryl esters in large VLDL	VLDL	2020	Males and Females	European	SD	12321875	115078	HG19/GRCh37
met-d-L_VLDL_CE_pct	Cholesteryl esters to total lipids ratio in large VLDL	VLDL	2020	Males and Females	European	SD	12321875	115067	HG19/GRCh37
met-d-L_VLDL_FC	Free cholesterol in large VLDL	VLDL	2020	Males and Females	European	SD	12321875	115078	HG19/GRCh37
met-d-L_VLDL_FC_pct	Free cholesterol to total lipids ratio in large VLDL	VLDL	2020	Males and Females	European	SD	12321875	115067	HG19/GRCh37
met-d-L_VLDL_L	Total lipids in large VLDL	VLDL	2020	Males and Females	European	SD	12321875	115078	HG19/GRCh37
met-d-L_VLDL_P	Concentration of large VLDL particles	VLDL	2020	Males and Females	European	SD	12321875	115078	HG19/GRCh37
met-d-L_VLDL_PL	Phospholipids in large VLDL	VLDL	2020	Males and Females	European	SD	12321875	115078	HG19/GRCh37
met-d-L_VLDL_PL_pct	Phospholipids to total lipids ratio in large VLDL	VLDL	2020	Males and Females	European	SD	12321875	115067	HG19/GRCh37
met-d-L_VLDL_TG	Triglycerides in large VLDL	VLDL	2020	Males and Females	European	SD	12321875	115078	HG19/GRCh37
met-d-L_VLDL_TG_pct	Triglycerides to total lipids ratio in large VLDL	VLDL	2020	Males and Females	European	SD	12321875	115067	HG19/GRCh37
met-d-LA	Linoleic acid	Fatty acids	2020	Males and Females	European	SD	12321875	114999	HG19/GRCh37
met-d-LA_pct	Ratio of linoleic acid to total fatty acids	Fatty acids	2020	Males and Females	European	SD	12321875	114999	HG19/GRCh37
met-d-Lactate	Lactate	Other metabolites	2020	Males and Females	European	SD	12321875	114802	HG19/GRCh37
met-d-LDL_C	LDL cholesterol	LDL	2020	Males and Females	European	SD	12321875	115078	HG19/GRCh37
met-d-LDL_CE	Cholesteryl esters in LDL	LDL	2020	Males and Females	European	SD	12321875	115078	HG19/GRCh37
met-d-LDL_FC	Free cholesterol in LDL	LDL	2020	Males and Females	European	SD	12321875	115078	HG19/GRCh37
met-d-LDL_L	Total lipids in LDL	LDL	2020	Males and Females	European	SD	12321875	115078	HG19/GRCh37
met-d-LDL_P	Concentration of LDL particles	LDL	2020	Males and Females	European	SD	12321875	115078	HG19/GRCh37
met-d-LDL_PL	Phospholipids in LDL	LDL	2020	Males and Females	European	SD	12321875	115078	HG19/GRCh37
met-d-LDL_size	Average diameter for LDL particles	LDL	2020	Males and Females	European	SD	12321875	115078	HG19/GRCh37
met-d-LDL_TG	Triglycerides in LDL	LDL	2020	Males and Females	European	SD	12321875	115078	HG19/GRCh37
met-d-Leu	Leucine	Other metabolites	2020	Males and Females	European	SD	12321875	115074	HG19/GRCh37
met-d-M_HDL_C	Cholesterol in medium HDL	HDL	2020	Males and Females	European	SD	12321875	115078	HG19/GRCh37
met-d-M_HDL_C_pct	Cholesterol to total lipids ratio in medium HDL	HDL	2020	Males and Females	European	SD	12321875	115078	HG19/GRCh37
met-d-M_HDL_CE	Cholesteryl esters in medium HDL	HDL	2020	Males and Females	European	SD	12321875	115078	HG19/GRCh37
met-d-M_HDL_CE_pct	Cholesteryl esters to total lipids ratio in medium HDL	HDL	2020	Males and Females	European	SD	12321875	115078	HG19/GRCh37
met-d-M_HDL_FC	Free cholesterol in medium HDL	HDL	2020	Males and Females	European	SD	12321875	115078	HG19/GRCh37
met-d-M_HDL_FC_pct	Free cholesterol to total lipids ratio in medium HDL	HDL	2020	Males and Females	European	SD	12321875	115078	HG19/GRCh37
met-d-M_HDL_L	Total lipids in medium HDL	HDL	2020	Males and Females	European	SD	12321875	115078	HG19/GRCh37
met-d-M_HDL_P	Concentration of medium HDL particles	HDL	2020	Males and Females	European	SD	12321875	115078	HG19/GRCh37
met-d-M_HDL_PL	Phospholipids in medium HDL	HDL	2020	Males and Females	European	SD	12321875	115078	HG19/GRCh37
met-d-M_HDL_PL_pct	Phospholipids to total lipids ratio in medium HDL	HDL	2020	Males and Females	European	SD	12321875	115078	HG19/GRCh37
met-d-M_HDL_TG	Triglycerides in medium HDL	HDL	2020	Males and Females	European	SD	12321875	115078	HG19/GRCh37
met-d-M_HDL_TG_pct	Triglycerides to total lipids ratio in medium HDL	HDL	2020	Males and Females	European	SD	12321875	115078	HG19/GRCh37
met-d-M_LDL_C	Cholesterol in medium LDL	LDL	2020	Males and Females	European	SD	12321875	115078	HG19/GRCh37
met-d-M_LDL_C_pct	Cholesterol to total lipids ratio in medium LDL	LDL	2020	Males and Females	European	SD	12321875	115078	HG19/GRCh37
met-d-M_LDL_CE	Cholesteryl esters in medium LDL	LDL	2020	Males and Females	European	SD	12321875	115078	HG19/GRCh37
met-d-M_LDL_CE_pct	Cholesteryl esters to total lipids ratio in medium LDL	LDL	2020	Males and Females	European	SD	12321875	115078	HG19/GRCh37
met-d-M_LDL_FC	Free cholesterol in medium LDL	LDL	2020	Males and Females	European	SD	12321875	115078	HG19/GRCh37
met-d-M_LDL_FC_pct	Free cholesterol to total lipids ratio in medium LDL	LDL	2020	Males and Females	European	SD	12321875	115078	HG19/GRCh37
met-d-M_LDL_L	Total lipids in medium LDL	LDL	2020	Males and Females	European	SD	12321875	115078	HG19/GRCh37
met-d-M_LDL_P	Concentration of medium LDL particles	LDL	2020	Males and Females	European	SD	12321875	115078	HG19/GRCh37
met-d-M_LDL_PL	Phospholipids in medium LDL	LDL	2020	Males and Females	European	SD	12321875	115078	HG19/GRCh37
met-d-M_LDL_PL_pct	Phospholipids to total lipids ratio in medium LDL	LDL	2020	Males and Females	European	SD	12321875	115078	HG19/GRCh37
met-d-M_LDL_TG	Triglycerides in medium LDL	LDL	2020	Males and Females	European	SD	12321875	115078	HG19/GRCh37
met-d-M_LDL_TG_pct	Triglycerides to total lipids ratio in medium LDL	LDL	2020	Males and Females	European	SD	12321875	115078	HG19/GRCh37
met-d-M_VLDL_C	Cholesterol in medium VLDL	VLDL	2020	Males and Females	European	SD	12321875	115078	HG19/GRCh37
met-d-M_VLDL_C_pct	Cholesterol to total lipids ratio in medium VLDL	VLDL	2020	Males and Females	European	SD	12321875	115078	HG19/GRCh37
met-d-M_VLDL_CE	Cholesteryl esters in medium VLDL	VLDL	2020	Males and Females	European	SD	12321875	115078	HG19/GRCh37
met-d-M_VLDL_CE_pct	Cholesteryl esters to total lipids ratio in medium VLDL	VLDL	2020	Males and Females	European	SD	12321875	115078	HG19/GRCh37
met-d-M_VLDL_FC	Free cholesterol in medium VLDL	VLDL	2020	Males and Females	European	SD	12321875	115078	HG19/GRCh37
met-d-M_VLDL_FC_pct	Free cholesterol to total lipids ratio in medium VLDL	VLDL	2020	Males and Females	European	SD	12321875	115078	HG19/GRCh37
met-d-M_VLDL_L	Total lipids in medium VLDL	VLDL	2020	Males and Females	European	SD	12321875	115078	HG19/GRCh37
met-d-M_VLDL_P	Concentration of medium VLDL particles	VLDL	2020	Males and Females	European	SD	12321875	115078	HG19/GRCh37
met-d-M_VLDL_PL	Phospholipids in medium VLDL	VLDL	2020	Males and Females	European	SD	12321875	115078	HG19/GRCh37
met-d-M_VLDL_PL_pct	Phospholipids to total lipids ratio in medium VLDL	VLDL	2020	Males and Females	European	SD	12321875	115078	HG19/GRCh37
met-d-M_VLDL_TG	Triglycerides in medium VLDL	VLDL	2020	Males and Females	European	SD	12321875	115078	HG19/GRCh37
met-d-M_VLDL_TG_pct	Triglycerides to total lipids ratio in medium VLDL	VLDL	2020	Males and Females	European	SD	12321875	115078	HG19/GRCh37
met-d-MUFA	Monounsaturated fatty acids	Fatty acids	2020	Males and Females	European	SD	12321875	114999	HG19/GRCh37
met-d-MUFA_pct	Ratio of monounsaturated fatty acids to total fatty acids	Fatty acids	2020	Males and Females	European	SD	12321875	114999	HG19/GRCh37
met-d-non_HDL_C	Total cholesterol minus HDL-C	Other lipids	2020	Males and Females	European	SD	12321875	115078	HG19/GRCh37
met-d-Omega_3	Omega-3 fatty acids	Fatty acids	2020	Males and Females	European	SD	12321875	114999	HG19/GRCh37
met-d-Omega_3_pct	Ratio of omega-3 fatty acids to total fatty acids	Fatty acids	2020	Males and Females	European	SD	12321875	114999	HG19/GRCh37
met-d-Omega_6	Omega-6 fatty acids	Fatty acids	2020	Males and Females	European	SD	12321875	114999	HG19/GRCh37
met-d-Omega_6_by_Omega_3	Ratio of omega-6 fatty acids to omega-3 fatty acids	Fatty acids	2020	Males and Females	European	SD	12321875	114999	HG19/GRCh37
met-d-Omega_6_pct	Ratio of omega-6 fatty acids to total fatty acids	Fatty acids	2020	Males and Females	European	SD	12321875	114999	HG19/GRCh37
met-d-Phe	Phenylalanine	Other metabolites	2020	Males and Females	European	SD	12321875	115025	HG19/GRCh37
met-d-Phosphatidylc	Phosphatidylcholines	Other lipids	2020	Males and Females	European	SD	12321875	114999	HG19/GRCh37
met-d-Phosphoglyc	Phosphoglycerides	Other lipids	2020	Males and Females	European	SD	12321875	114999	HG19/GRCh37
met-d-PUFA	Polyunsaturated fatty acids	Fatty acids	2020	Males and Females	European	SD	12321875	114999	HG19/GRCh37
met-d-PUFA_by_MUFA	Ratio of polyunsaturated fatty acids to monounsaturated fatty acids	Fatty acids	2020	Males and Females	European	SD	12321875	114999	HG19/GRCh37
met-d-PUFA_pct	Ratio of polyunsaturated fatty acids to total fatty acids	Fatty acids	2020	Males and Females	European	SD	12321875	114999	HG19/GRCh37
met-d-Pyruvate	Pyruvate	Other metabolites	2020	Males and Females	European	SD	12321875	114748	HG19/GRCh37
met-d-Remnant_C	Remnant cholesterol (non-HDL non-LDL -cholesterol)	VLDL	2020	Males and Females	European	SD	12321875	115078	HG19/GRCh37
met-d-S_HDL_C	Cholesterol in small HDL	HDL	2020	Males and Females	European	SD	12321875	115078	HG19/GRCh37
met-d-S_HDL_C_pct	Cholesterol to total lipids ratio in small HDL	HDL	2020	Males and Females	European	SD	12321875	115078	HG19/GRCh37
met-d-S_HDL_CE	Cholesteryl esters in small HDL	HDL	2020	Males and Females	European	SD	12321875	115078	HG19/GRCh37
met-d-S_HDL_CE_pct	Cholesteryl esters to total lipids ratio in small HDL	HDL	2020	Males and Females	European	SD	12321875	115078	HG19/GRCh37
met-d-S_HDL_FC	Free cholesterol in small HDL	HDL	2020	Males and Females	European	SD	12321875	115078	HG19/GRCh37
met-d-S_HDL_FC_pct	Free cholesterol to total lipids ratio in small HDL	HDL	2020	Males and Females	European	SD	12321875	115078	HG19/GRCh37
met-d-S_HDL_L	Total lipids in small HDL	HDL	2020	Males and Females	European	SD	12321875	115078	HG19/GRCh37
met-d-S_HDL_P	Concentration of small HDL particles	HDL	2020	Males and Females	European	SD	12321875	115078	HG19/GRCh37
met-d-S_HDL_PL	Phospholipids in small HDL	HDL	2020	Males and Females	European	SD	12321875	115078	HG19/GRCh37
met-d-S_HDL_PL_pct	Phospholipids to total lipids ratio in small HDL	HDL	2020	Males and Females	European	SD	12321875	115078	HG19/GRCh37
met-d-S_HDL_TG	Triglycerides in small HDL	HDL	2020	Males and Females	European	SD	12321875	115078	HG19/GRCh37
met-d-S_HDL_TG_pct	Triglycerides to total lipids ratio in small HDL	HDL	2020	Males and Females	European	SD	12321875	115078	HG19/GRCh37
met-d-S_LDL_C	Cholesterol in small LDL	LDL	2020	Males and Females	European	SD	12321875	115078	HG19/GRCh37
met-d-S_LDL_C_pct	Cholesterol to total lipids ratio in small LDL	LDL	2020	Males and Females	European	SD	12321875	115078	HG19/GRCh37
met-d-S_LDL_CE	Cholesteryl esters in small LDL	LDL	2020	Males and Females	European	SD	12321875	115078	HG19/GRCh37
met-d-S_LDL_CE_pct	Cholesteryl esters to total lipids ratio in small LDL	LDL	2020	Males and Females	European	SD	12321875	115078	HG19/GRCh37
met-d-S_LDL_FC	Free cholesterol in small LDL	LDL	2020	Males and Females	European	SD	12321875	115078	HG19/GRCh37
met-d-S_LDL_FC_pct	Free cholesterol to total lipids ratio in small LDL	LDL	2020	Males and Females	European	SD	12321875	115078	HG19/GRCh37
met-d-S_LDL_L	Total lipids in small LDL	LDL	2020	Males and Females	European	SD	12321875	115078	HG19/GRCh37
met-d-S_LDL_P	Concentration of small LDL particles	LDL	2020	Males and Females	European	SD	12321875	115078	HG19/GRCh37
met-d-S_LDL_PL	Phospholipids in small LDL	LDL	2020	Males and Females	European	SD	12321875	115078	HG19/GRCh37
met-d-S_LDL_PL_pct	Phospholipids to total lipids ratio in small LDL	LDL	2020	Males and Females	European	SD	12321875	115078	HG19/GRCh37
met-d-S_LDL_TG	Triglycerides in small LDL	LDL	2020	Males and Females	European	SD	12321875	115078	HG19/GRCh37
met-d-S_LDL_TG_pct	Triglycerides to total lipids ratio in small LDL	LDL	2020	Males and Females	European	SD	12321875	115078	HG19/GRCh37
met-d-S_VLDL_C	Cholesterol in small VLDL	VLDL	2020	Males and Females	European	SD	12321875	115078	HG19/GRCh37
met-d-S_VLDL_C_pct	Cholesterol to total lipids ratio in small VLDL	VLDL	2020	Males and Females	European	SD	12321875	115078	HG19/GRCh37
met-d-S_VLDL_CE	Cholesteryl esters in small VLDL	VLDL	2020	Males and Females	European	SD	12321875	115078	HG19/GRCh37
met-d-S_VLDL_CE_pct	Cholesteryl esters to total lipids ratio in small VLDL	VLDL	2020	Males and Females	European	SD	12321875	115078	HG19/GRCh37
met-d-S_VLDL_FC	Free cholesterol in small VLDL	VLDL	2020	Males and Females	European	SD	12321875	115078	HG19/GRCh37
met-d-S_VLDL_FC_pct	Free cholesterol to total lipids ratio in small VLDL	VLDL	2020	Males and Females	European	SD	12321875	115078	HG19/GRCh37
met-d-S_VLDL_L	Total lipids in small VLDL	VLDL	2020	Males and Females	European	SD	12321875	115078	HG19/GRCh37
met-d-S_VLDL_P	Concentration of small VLDL particles	VLDL	2020	Males and Females	European	SD	12321875	115078	HG19/GRCh37
met-d-S_VLDL_PL	Phospholipids in small VLDL	VLDL	2020	Males and Females	European	SD	12321875	115078	HG19/GRCh37
met-d-S_VLDL_PL_pct	Phospholipids to total lipids ratio in small VLDL	VLDL	2020	Males and Females	European	SD	12321875	115078	HG19/GRCh37
met-d-S_VLDL_TG	Triglycerides in small VLDL	VLDL	2020	Males and Females	European	SD	12321875	115078	HG19/GRCh37
met-d-S_VLDL_TG_pct	Triglycerides to total lipids ratio in small VLDL	VLDL	2020	Males and Females	European	SD	12321875	115078	HG19/GRCh37
met-d-SFA	Saturated fatty acids	Fatty acids	2020	Males and Females	European	SD	12321875	114999	HG19/GRCh37
met-d-SFA_pct	Ratio of saturated fatty acids to total fatty acids	Fatty acids	2020	Males and Females	European	SD	12321875	114999	HG19/GRCh37
met-d-Sphingomyelins	Sphingomyelins	Other lipids	2020	Males and Females	European	SD	12321875	114999	HG19/GRCh37
met-d-TG_by_PG	Ratio of triglycerides to phosphoglycerides	Other lipids	2020	Males and Females	European	SD	12321875	114999	HG19/GRCh37
met-d-Total_BCAA	Total concentration of branched-chain amino acids (leucine + isoleucine + valine)	Other metabolites	2020	Males and Females	European	SD	12321875	115047	HG19/GRCh37
met-d-Total_C	Total cholesterol	Other lipids	2020	Males and Females	European	SD	12321875	115078	HG19/GRCh37
met-d-Total_CE	Total esterified cholesterol	Other lipids	2020	Males and Females	European	SD	12321875	115078	HG19/GRCh37
met-d-Total_FA	Total fatty acids	Fatty acids	2020	Males and Females	European	SD	12321875	114999	HG19/GRCh37
met-d-Total_FC	Total free cholesterol	Other lipids	2020	Males and Females	European	SD	12321875	115078	HG19/GRCh37
met-d-Total_L	Total lipids in lipoprotein particles	Other lipids	2020	Males and Females	European	SD	12321875	115078	HG19/GRCh37
met-d-Total_P	Total concentration of lipoprotein particles	Other lipids	2020	Males and Females	European	SD	12321875	115078	HG19/GRCh37
met-d-Total_PL	Total phospholipids in lipoprotein particles	Other lipids	2020	Males and Females	European	SD	12321875	115078	HG19/GRCh37
met-d-Total_TG	Total triglycerides	Other lipids	2020	Males and Females	European	SD	12321875	115078	HG19/GRCh37
met-d-Tyr	Tyrosine	Other metabolites	2020	Males and Females	European	SD	12321875	114911	HG19/GRCh37
met-d-Unsaturation	Degree of unsaturation	Fatty acids	2020	Males and Females	European	SD	12321875	114999	HG19/GRCh37
met-d-Val	Valine	Other metabolites	2020	Males and Females	European	SD	12321875	115048	HG19/GRCh37
met-d-VLDL_C	VLDL cholesterol	VLDL	2020	Males and Females	European	SD	12321875	115078	HG19/GRCh37
met-d-VLDL_CE	Cholesteryl esters in VLDL	VLDL	2020	Males and Females	European	SD	12321875	115078	HG19/GRCh37
met-d-VLDL_FC	Free cholesterol in VLDL	VLDL	2020	Males and Females	European	SD	12321875	115078	HG19/GRCh37
met-d-VLDL_L	Total lipids in VLDL	VLDL	2020	Males and Females	European	SD	12321875	115078	HG19/GRCh37
met-d-VLDL_P	Concentration of VLDL particles	VLDL	2020	Males and Females	European	SD	12321875	115078	HG19/GRCh37
met-d-VLDL_PL	Phospholipids in VLDL	VLDL	2020	Males and Females	European	SD	12321875	115078	HG19/GRCh37
met-d-VLDL_size	Average diameter for VLDL particles	VLDL	2020	Males and Females	European	SD	12321875	115078	HG19/GRCh37
met-d-VLDL_TG	Triglycerides in VLDL	VLDL	2020	Males and Females	European	SD	12321875	115078	HG19/GRCh37
met-d-XL_HDL_C	Cholesterol in very large HDL	HDL	2020	Males and Females	European	SD	12321875	115078	HG19/GRCh37
met-d-XL_HDL_C_pct	Cholesterol to total lipids ratio in very large HDL	HDL	2020	Males and Females	European	SD	12321875	115053	HG19/GRCh37
met-d-XL_HDL_CE	Cholesteryl esters in very large HDL	HDL	2020	Males and Females	European	SD	12321875	115078	HG19/GRCh37
met-d-XL_HDL_CE_pct	Cholesteryl esters to total lipids ratio in very large HDL	HDL	2020	Males and Females	European	SD	12321875	115053	HG19/GRCh37
met-d-XL_HDL_FC	Free cholesterol in very large HDL	HDL	2020	Males and Females	European	SD	12321875	115078	HG19/GRCh37
met-d-XL_HDL_FC_pct	Free cholesterol to total lipids ratio in very large HDL	HDL	2020	Males and Females	European	SD	12321875	115053	HG19/GRCh37
met-d-XL_HDL_L	Total lipids in very large HDL	HDL	2020	Males and Females	European	SD	12321875	115078	HG19/GRCh37
met-d-XL_HDL_P	Concentration of very large HDL particles	HDL	2020	Males and Females	European	SD	12321875	115078	HG19/GRCh37
met-d-XL_HDL_PL	Phospholipids in very large HDL	HDL	2020	Males and Females	European	SD	12321875	115078	HG19/GRCh37
met-d-XL_HDL_PL_pct	Phospholipids to total lipids ratio in very large HDL	HDL	2020	Males and Females	European	SD	12321875	115053	HG19/GRCh37
met-d-XL_HDL_TG	Triglycerides in very large HDL	HDL	2020	Males and Females	European	SD	12321875	115078	HG19/GRCh37
met-d-XL_HDL_TG_pct	Triglycerides to total lipids ratio in very large HDL	HDL	2020	Males and Females	European	SD	12321875	115053	HG19/GRCh37
met-d-XL_VLDL_C	Cholesterol in very large VLDL	VLDL	2020	Males and Females	European	SD	12321875	115078	HG19/GRCh37
met-d-XL_VLDL_C_pct	Cholesterol to total lipids ratio in very large VLDL	VLDL	2020	Males and Females	European	SD	12321875	114155	HG19/GRCh37
met-d-XL_VLDL_CE	Cholesteryl esters in very large VLDL	VLDL	2020	Males and Females	European	SD	12321875	115078	HG19/GRCh37
met-d-XL_VLDL_CE_pct	Cholesteryl esters to total lipids ratio in very large VLDL	VLDL	2020	Males and Females	European	SD	12321875	114155	HG19/GRCh37
met-d-XL_VLDL_FC	Free cholesterol in very large VLDL	VLDL	2020	Males and Females	European	SD	12321875	115078	HG19/GRCh37
met-d-XL_VLDL_FC_pct	Free cholesterol to total lipids ratio in very large VLDL	VLDL	2020	Males and Females	European	SD	12321875	114155	HG19/GRCh37
met-d-XL_VLDL_L	Total lipids in very large VLDL	VLDL	2020	Males and Females	European	SD	12321875	115078	HG19/GRCh37
met-d-XL_VLDL_P	Concentration of very large VLDL particles	VLDL	2020	Males and Females	European	SD	12321875	115078	HG19/GRCh37
met-d-XL_VLDL_PL	Phospholipids in very large VLDL	VLDL	2020	Males and Females	European	SD	12321875	115078	HG19/GRCh37
met-d-XL_VLDL_PL_pct	Phospholipids to total lipids ratio in very large VLDL	VLDL	2020	Males and Females	European	SD	12321875	114155	HG19/GRCh37
met-d-XL_VLDL_TG	Triglycerides in very large VLDL	VLDL	2020	Males and Females	European	SD	12321875	115078	HG19/GRCh37
met-d-XL_VLDL_TG_pct	Triglycerides to total lipids ratio in very large VLDL	VLDL	2020	Males and Females	European	SD	12321875	114155	HG19/GRCh37
met-d-XS_VLDL_C	Cholesterol in very small VLDL	VLDL	2020	Males and Females	European	SD	12321875	115078	HG19/GRCh37
met-d-XS_VLDL_C_pct	Cholesterol to total lipids ratio in very small VLDL	VLDL	2020	Males and Females	European	SD	12321875	115078	HG19/GRCh37
met-d-XS_VLDL_CE	Cholesteryl esters in very small VLDL	VLDL	2020	Males and Females	European	SD	12321875	115078	HG19/GRCh37
met-d-XS_VLDL_CE_pct	Cholesteryl esters to total lipids ratio in very small VLDL	VLDL	2020	Males and Females	European	SD	12321875	115078	HG19/GRCh37
met-d-XS_VLDL_FC	Free cholesterol in very small VLDL	VLDL	2020	Males and Females	European	SD	12321875	115078	HG19/GRCh37
met-d-XS_VLDL_FC_pct	Free cholesterol to total lipids ratio in very small VLDL	VLDL	2020	Males and Females	European	SD	12321875	115078	HG19/GRCh37
met-d-XS_VLDL_L	Total lipids in very small VLDL	VLDL	2020	Males and Females	European	SD	12321875	115078	HG19/GRCh37
met-d-XS_VLDL_P	Concentration of very small VLDL particles	VLDL	2020	Males and Females	European	SD	12321875	115078	HG19/GRCh37
met-d-XS_VLDL_PL	Phospholipids in very small VLDL	VLDL	2020	Males and Females	European	SD	12321875	115078	HG19/GRCh37
met-d-XS_VLDL_PL_pct	Phospholipids to total lipids ratio in very small VLDL	VLDL	2020	Males and Females	European	SD	12321875	115078	HG19/GRCh37
met-d-XS_VLDL_TG	Triglycerides in very small VLDL	VLDL	2020	Males and Females	European	SD	12321875	115078	HG19/GRCh37
met-d-XS_VLDL_TG_pct	Triglycerides to total lipids ratio in very small VLDL	VLDL	2020	Males and Females	European	SD	12321875	115078	HG19/GRCh37
met-d-XXL_VLDL_C	Cholesterol in chylomicrons and extremely large VLDL	VLDL	2020	Males and Females	European	SD	12321875	115078	HG19/GRCh37
met-d-XXL_VLDL_C_pct	Cholesterol to total lipids ratio in chylomicrons and extremely large VLDL	VLDL	2020	Males and Females	European	SD	12321875	111631	HG19/GRCh37
met-d-XXL_VLDL_CE	Cholesteryl esters in chylomicrons and extremely large VLDL	VLDL	2020	Males and Females	European	SD	12321875	115078	HG19/GRCh37
met-d-XXL_VLDL_CE_pct	Cholesteryl esters to total lipids ratio in chylomicrons and extremely large VLDL	VLDL	2020	Males and Females	European	SD	12321875	111631	HG19/GRCh37
met-d-XXL_VLDL_FC	Free cholesterol in chylomicrons and extremely large VLDL	VLDL	2020	Males and Females	European	SD	12321875	115078	HG19/GRCh37
met-d-XXL_VLDL_FC_pct	Free cholesterol to total lipids ratio in chylomicrons and extremely large VLDL	VLDL	2020	Males and Females	European	SD	12321875	111631	HG19/GRCh37
met-d-XXL_VLDL_L	Total lipids in chylomicrons and extremely large VLDL	VLDL	2020	Males and Females	European	SD	12321875	115078	HG19/GRCh37
met-d-XXL_VLDL_P	Concentration of chylomicrons and extremely large VLDL particles	VLDL	2020	Males and Females	European	SD	12321875	115078	HG19/GRCh37
met-d-XXL_VLDL_PL	Phospholipids in chylomicrons and extremely large VLDL	VLDL	2020	Males and Females	European	SD	12321875	115078	HG19/GRCh37
met-d-XXL_VLDL_PL_pct	Phospholipids to total lipids ratio in chylomicrons and extremely large VLDL	VLDL	2020	Males and Females	European	SD	12321875	111631	HG19/GRCh37
met-d-XXL_VLDL_TG	Triglycerides in chylomicrons and extremely large VLDL	VLDL	2020	Males and Females	European	SD	12321875	115078	HG19/GRCh37
met-d-XXL_VLDL_TG_pct	Triglycerides to total lipids ratio in chylomicrons and extremely large VLDL	VLDL	2020	Males and Females	European	SD	12321875	111631	HG19/GRCh37

## Sheet: Table S2
mrc_ieu_id	trait	class	year	sex	ancestry	n.snp	sample.size	build
met-c-838	Acetoacetate	Other metabolites	2016	Males and Females	European	11809755	19262	HG19/GRCh37
met-c-839	Acetate	Other metabolites	2016	Males and Females	European	12082155	24748	HG19/GRCh37
met-c-840	Alanine	Other metabolites	2016	Males and Females	European	12091566	24796	HG19/GRCh37
met-c-841	Albumin	Other metabolites	2016	Males and Females	European	11703182	18960	HG19/GRCh37
met-c-842	Apolipoprotein A-I	ApoA-I	2016	Males and Females	European	11760646	20687	HG19/GRCh37
met-c-843	Apolipoprotein B	ApoB	2016	Males and Females	European	11813266	20690	HG19/GRCh37
met-c-844	Ratio of bisallylic groups to double bonds	Fatty acids	2016	Males and Females	European	11408861	13524	HG19/GRCh37
met-c-845	Ratio of bisallylic groups to total fatty acids	Fatty acids	2016	Males and Females	European	11274684	13171	HG19/GRCh37
met-c-846	3-hydroxybutyrate	Other metabolites	2016	Males and Females	European	11977365	24154	HG19/GRCh37
met-c-847	Average number of methylene groups per double bond	Fatty acids	2016	Males and Females	European	11416675	13532	HG19/GRCh37
met-c-848	Average number of methylene groups in a fatty acid chain	Fatty acids	2016	Males and Females	European	11674953	19021	HG19/GRCh37
met-c-849	Citrate	Other metabolites	2016	Males and Females	European	12086145	24770	HG19/GRCh37
met-c-850	Creatinine	Other metabolites	2016	Males and Females	European	12087816	24810	HG19/GRCh37
met-c-851	Average number of double bonds in a fatty acid chain	Fatty acids	2016	Males and Females	European	11621406	15728	HG19/GRCh37
met-c-852	22:6, docosahexaenoic acid	Fatty acids	2016	Males and Females	European	11415610	13499	HG19/GRCh37
met-c-853	Free cholesterol to esterified cholesterol ratio	Other lipids	2016	Males and Females	European	11414918	13497	HG19/GRCh37
met-c-854	Description of average fatty acid chain length, not actual carbon number	Fatty acids	2016	Males and Females	European	11409868	13476	HG19/GRCh37
met-c-855	Omega-3 fatty acids	Fatty acids	2016	Males and Females	European	11401623	13544	HG19/GRCh37
met-c-856	Omega-6 fatty acids	Fatty acids	2016	Males and Females	European	11398837	13506	HG19/GRCh37
met-c-857	Omega-7, omega-9 and saturated fatty acids	Fatty acids	2016	Males and Females	European	11412520	13506	HG19/GRCh37
met-c-858	Free cholesterol	Other lipids	2016	Males and Females	European	11410176	13497	HG19/GRCh37
met-c-859	Glucose	Other metabolites	2016	Males and Females	European	12052259	24679	HG19/GRCh37
met-c-860	Glutamine	Other metabolites	2016	Males and Females	European	11976419	24462	HG19/GRCh37
met-c-861	Glycerol	Other lipids	2016	Males and Females	European	11360671	20235	HG19/GRCh37
met-c-862	Glycoproteins	Other metabolites	2016	Males and Females	European	11512434	18734	HG19/GRCh37
met-c-863	Glycoprotein acetyls	Other metabolites	2016	Males and Females	European	11820605	19270	HG19/GRCh37
met-c-864	Total cholesterol in HDL	HDL	2016	Males and Females	European	11865530	21555	HG19/GRCh37
met-c-865	Mean diameter for HDL particles	HDL	2016	Males and Females	European	11803445	19273	HG19/GRCh37
met-c-866	Histidine	Other metabolites	2016	Males and Females	European	11811025	19244	HG19/GRCh37
met-c-867	Total cholesterol in IDL	IDL	2016	Males and Females	European	11820655	19273	HG19/GRCh37
met-c-868	Free cholesterol in IDL	IDL	2016	Males and Females	European	11861199	21559	HG19/GRCh37
met-c-869	Total lipids in IDL	IDL	2016	Males and Females	European	11820646	19273	HG19/GRCh37
met-c-870	Concentration of IDL particles	IDL	2016	Males and Females	European	11820652	19273	HG19/GRCh37
met-c-871	Phospholipids in IDL	IDL	2016	Males and Females	European	11871461	21559	HG19/GRCh37
met-c-872	Triglycerides in IDL	IDL	2016	Males and Females	European	11820642	19273	HG19/GRCh37
met-c-873	Isoleucine	Other metabolites	2016	Males and Females	European	12076452	24776	HG19/GRCh37
met-c-874	Total cholesterol in large HDL	HDL	2016	Males and Females	European	11861714	21558	HG19/GRCh37
met-c-875	Cholesterol esters in large HDL	HDL	2016	Males and Females	European	11820655	19273	HG19/GRCh37
met-c-876	Free cholesterol in large HDL	HDL	2016	Males and Females	European	11869426	21559	HG19/GRCh37
met-c-877	Total lipids in large HDL	HDL	2016	Males and Females	European	11820655	19273	HG19/GRCh37
met-c-878	Concentration of large HDL particles	HDL	2016	Males and Females	European	11814787	19273	HG19/GRCh37
met-c-879	Phospholipids in large HDL	HDL	2016	Males and Females	European	11820655	19273	HG19/GRCh37
met-c-880	Total cholesterol in large LDL	LDL	2016	Males and Females	European	11871461	21552	HG19/GRCh37
met-c-881	Cholesterol esters in large VLDL	VLDL	2016	Males and Females	European	11820655	19273	HG19/GRCh37
met-c-882	Free cholesterol in large LDL	LDL	2016	Males and Females	European	11871425	21555	HG19/GRCh37
met-c-883	Total lipids in large LDL	LDL	2016	Males and Females	European	11820652	19273	HG19/GRCh37
met-c-884	Concentration of large LDL particles	LDL	2016	Males and Females	European	11820653	19273	HG19/GRCh37
met-c-885	Phospholipids in large LDL	LDL	2016	Males and Females	European	11871461	21550	HG19/GRCh37
met-c-886	Total cholesterol in large VLDL	VLDL	2016	Males and Females	European	11738380	21235	HG19/GRCh37
met-c-887	Cholesterol esters in large VLDL	VLDL	2016	Males and Females	European	11697414	18960	HG19/GRCh37
met-c-888	Free cholesterol in large VLDL	VLDL	2016	Males and Females	European	11766529	21238	HG19/GRCh37
met-c-889	Total lipids in large VLDL	VLDL	2016	Males and Females	European	11708802	18960	HG19/GRCh37
met-c-890	Concentration of large VLDL particles	VLDL	2016	Males and Females	European	11708802	18960	HG19/GRCh37
met-c-891	Phospholipids in large VLDL	VLDL	2016	Males and Females	European	11722347	21239	HG19/GRCh37
met-c-892	Triglycerides in large VLDL	VLDL	2016	Males and Females	European	11753671	21239	HG19/GRCh37
met-c-893	18:2, linoleic acid (LA)	Fatty acids	2016	Males and Females	European	11417510	13527	HG19/GRCh37
met-c-894	Lactate	Other metabolites	2016	Males and Females	European	12078471	24871	HG19/GRCh37
met-c-895	Total cholesterol in LDL	LDL	2016	Males and Females	European	11871461	21559	HG19/GRCh37
met-c-896	Mean diameter for LDL particles	LDL	2016	Males and Females	European	11820640	19273	HG19/GRCh37
met-c-897	Leucine	Other metabolites	2016	Males and Females	European	12078191	24728	HG19/GRCh37
met-c-898	Total cholesterol in medium HDL	HDL	2016	Males and Females	European	11864118	21558	HG19/GRCh37
met-c-899	Cholesterol esters in medium HDL	HDL	2016	Males and Females	European	11807639	19273	HG19/GRCh37
met-c-900	Free cholesterol in medium HDL	HDL	2016	Males and Females	European	11869673	21559	HG19/GRCh37
met-c-901	Total lipids in medium HDL	HDL	2016	Males and Females	European	11820655	19273	HG19/GRCh37
met-c-902	Concentration of medium HDL particles	HDL	2016	Males and Females	European	11820655	19273	HG19/GRCh37
met-c-903	Phospholipids in medium HDL	HDL	2016	Males and Females	European	11871422	21558	HG19/GRCh37
met-c-904	Total cholesterol in medium LDL	LDL	2016	Males and Females	European	11862863	21559	HG19/GRCh37
met-c-905	Cholesterol esters in medium LDL	LDL	2016	Males and Females	European	11820631	19273	HG19/GRCh37
met-c-906	Total lipids in medium LDL	LDL	2016	Males and Females	European	11818458	19273	HG19/GRCh37
met-c-907	Concentration of medium LDL particles	LDL	2016	Males and Females	European	11818918	19273	HG19/GRCh37
met-c-908	Phospholipids in medium LDL	LDL	2016	Males and Females	European	11871461	21558	HG19/GRCh37
met-c-909	Total cholesterol in medium VLDL	VLDL	2016	Males and Females	European	11871461	21551	HG19/GRCh37
met-c-910	Cholesterol esters in medium VLDL	VLDL	2016	Males and Females	European	11820655	19273	HG19/GRCh37
met-c-911	Free cholesterol in medium VLDL	VLDL	2016	Males and Females	European	11766527	21240	HG19/GRCh37
met-c-912	Total lipids in medium VLDL	VLDL	2016	Males and Females	European	11820655	19273	HG19/GRCh37
met-c-913	Concentration of medium VLDL particles	VLDL	2016	Males and Females	European	11819006	19273	HG19/GRCh37
met-c-914	Phospholipids in medium VLDL	VLDL	2016	Males and Females	European	11766530	21240	HG19/GRCh37
met-c-915	Triglycerides in medium VLDL	VLDL	2016	Males and Females	European	11766530	21241	HG19/GRCh37
met-c-916	Mono-unsaturated fatty acids	Fatty acids	2016	Males and Females	European	11417715	13535	HG19/GRCh37
met-c-917	Other polyunsaturated fatty acids than 18:2	Fatty acids	2016	Males and Females	European	11407336	13549	HG19/GRCh37
met-c-918	Phosphatidylcholine and other cholines	Other lipids	2016	Males and Females	European	11419086	13542	HG19/GRCh37
met-c-919	Phenylalanine	Other metabolites	2016	Males and Females	European	12042964	22663	HG19/GRCh37
met-c-920	Pyruvate	Other metabolites	2016	Males and Females	European	12079526	24756	HG19/GRCh37
met-c-921	Total lipids in small HDL	HDL	2016	Males and Females	European	11805157	19273	HG19/GRCh37
met-c-922	Concentration of small HDL particles	HDL	2016	Males and Females	European	11820655	19273	HG19/GRCh37
met-c-923	Triglycerides in small HDL	HDL	2016	Males and Females	European	11871440	21558	HG19/GRCh37
met-c-924	Total cholesterol in small LDL	LDL	2016	Males and Females	European	11871461	21556	HG19/GRCh37
met-c-925	Total lipids in small LDL	LDL	2016	Males and Females	European	11820193	19273	HG19/GRCh37
met-c-926	Concentration of small LDL particles	LDL	2016	Males and Females	European	11820655	19273	HG19/GRCh37
met-c-927	Total cholesterol in small VLDL	VLDL	2016	Males and Females	European	11856411	21557	HG19/GRCh37
met-c-928	Free cholesterol in small VLDL	VLDL	2016	Males and Females	European	11850620	21559	HG19/GRCh37
met-c-929	Total lipids in small VLDL	VLDL	2016	Males and Females	European	11817034	19273	HG19/GRCh37
met-c-930	Concentration of small VLDL particles	VLDL	2016	Males and Females	European	11820641	19273	HG19/GRCh37
met-c-931	Phospholipids in small VLDL	VLDL	2016	Males and Females	European	11866342	21551	HG19/GRCh37
met-c-932	Triglycerides in small VLDL	VLDL	2016	Males and Females	European	11859725	21558	HG19/GRCh37
met-c-933	Serum total cholesterol	Other lipids	2016	Males and Females	European	11855845	21491	HG19/GRCh37
met-c-934	Serum total triglycerides	Other lipids	2016	Males and Females	European	11871391	21545	HG19/GRCh37
met-c-935	Sphingomyelins	Other lipids	2016	Males and Females	European	11417530	13476	HG19/GRCh37
met-c-936	Total fatty acids	Fatty acids	2016	Males and Females	European	11412092	13505	HG19/GRCh37
met-c-937	Total phosphoglycerides	Other lipids	2016	Males and Females	European	11416877	13519	HG19/GRCh37
met-c-938	Tyrosine	Other metabolites	2016	Males and Females	European	12090785	24925	HG19/GRCh37
met-c-939	Urea	Other metabolites	2016	Males and Females	European	11807298	18814	HG19/GRCh37
met-c-940	Valine	Other metabolites	2016	Males and Females	European	12092490	24900	HG19/GRCh37
met-c-941	Mean diameter for VLDL particles	VLDL	2016	Males and Females	European	11820646	19273	HG19/GRCh37
met-c-942	Total cholesterol in very large HDL	HDL	2016	Males and Females	European	11870684	21540	HG19/GRCh37
met-c-943	Cholesterol esters in very large HDL	HDL	2016	Males and Females	European	11806428	19273	HG19/GRCh37
met-c-944	Free cholesterol in very large HDL	HDL	2016	Males and Females	European	11871391	21542	HG19/GRCh37
met-c-945	Total lipids in very large HDL	HDL	2016	Males and Females	European	11798042	19273	HG19/GRCh37
met-c-946	Concentration of very large HDL particles	HDL	2016	Males and Females	European	11820632	19273	HG19/GRCh37
met-c-947	Phospholipids in very large HDL	HDL	2016	Males and Females	European	11820655	19273	HG19/GRCh37
met-c-948	Triglycerides in very large HDL	HDL	2016	Males and Females	European	11871386	21536	HG19/GRCh37
met-c-949	Total lipids in very large VLDL	VLDL	2016	Males and Females	European	11808241	19273	HG19/GRCh37
met-c-950	Concentration of very large VLDL particles	VLDL	2016	Males and Females	European	11382413	18960	HG19/GRCh37
met-c-951	Phospholipids in very large VLDL	VLDL	2016	Males and Females	European	11759843	21237	HG19/GRCh37
met-c-952	Triglycerides in very large VLDL	VLDL	2016	Males and Females	European	11814232	21548	HG19/GRCh37
met-c-953	Total lipids in very small VLDL	VLDL	2016	Males and Females	European	11820654	19273	HG19/GRCh37
met-c-954	Concentration of very small VLDL particles	VLDL	2016	Males and Females	European	11797264	19273	HG19/GRCh37
met-c-955	Phospholipids in very small VLDL	VLDL	2016	Males and Females	European	11813718	19273	HG19/GRCh37
met-c-956	Triglycerides in very small VLDL	VLDL	2016	Males and Females	European	11820655	19273	HG19/GRCh37
met-c-957	Total lipids in chylomicrons and largest VLDL particles	VLDL	2016	Males and Females	European	11708802	18960	HG19/GRCh37
met-c-958	Concentration of chylomicrons and largest VLDL particles	VLDL	2016	Males and Females	European	11598671	18960	HG19/GRCh37
met-c-959	Phospholipids in chylomicrons and largest VLDL particles	VLDL	2016	Males and Females	European	11871391	21542	HG19/GRCh37
met-c-960	Triglycerides in chylomicrons and largest VLDL particles	VLDL	2016	Males and Females	European	11843388	21540	HG19/GRCh37

## Sheet: Table S3
variant_id	RS_Number	Coord	Alleles	MAF	Distance	Dprime	linkage.R2	tissue_expression.pval_nominal	tissue_expression.slope	tissue_expression.slope_se	Correlated_Alleles	RegulomeDB	Function	chr	pos.ldlink	Alleles2	ref	alt	chr.anno	variant_pos	ref.anno	alt.anno	num_alt_per_site	rs_id_dbSNP147_GRCh37p13	gene_id	tss_distance	ma_samples	ma_count	maf2	chr.expr	pos.expr	ref.expr	alt.expr	hg
19_11390023_C_A_b37	rs399597	chr19:11390023	(C/A)	0.1402	39535	0.7836	0.1682	0.0749084	-0.152744	0.0849906	C=C,T=A	6		19	11390023	C/A	C	A	19	11390023	C	A	1	rs399597	ENSG00000130164.7	189985	64	71	0.233553	19	11390023	C	A	b37
19_11386026_G_A_b37	rs450832	chr19:11386026	(G/A)	0.1412	35538	0.8105	0.1785	0.0805018	-0.147154	0.0834592	C=G,T=A	4		19	11386026	G/A	G	A	19	11386026	G	A	1	rs450832	ENSG00000130164.7	185988	66	73	0.238562	19	11386026	G	A	b37
19_11387492_G_T_b37	rs144276661	chr19:11387492	(G/T)	0.1382	37004	0.7841	0.1712	0.0990955	-0.143225	0.0861462	C=G,T=T	6		19	11387492	G/T	G	T	19	11387492	G	T	1	rs144276661	ENSG00000130164.7	187454	61	66	0.215686	19	11387492	G	T	b37
19_11387946_C_T_b37	rs417525	chr19:11387946	(C/T)	0.1392	37458	0.7839	0.1697	0.0990955	-0.143225	0.0861462	C=C,T=T	6		19	11387946	C/T	C	T	19	11387946	C	T	1	rs417525	ENSG00000130164.7	187908	61	66	0.215686	19	11387946	C	T	b37
19_11388852_G_A_b37	rs2925132	chr19:11388852	(G/A)	0.1392	38364	0.7839	0.1697	0.0990955	-0.143225	0.0861462	C=G,T=A	7		19	11388852	G/A	G	A	19	11388852	G	A	1	rs2925132	ENSG00000130164.7	188814	61	66	0.215686	19	11388852	G	A	b37
19_11388151_A_G_b37	rs382975	chr19:11388151	(A/G)	0.1392	37663	0.7839	0.1697	0.102048	-0.143227	0.0869069	C=A,T=G	5		19	11388151	A/G	A	G	19	11388151	A	G	1	rs382975	ENSG00000130164.7	188113	62	67	0.218954	19	11388151	A	G	b37
19_11388735_T_C_b37	rs382060	chr19:11388735	(T/C)	0.1392	38247	0.7839	0.1697	0.102048	-0.143227	0.0869069	C=T,T=C	7		19	11388735	T/C	T	C	19	11388735	T	C	1	rs382060	ENSG00000130164.7	188697	62	67	0.218954	19	11388735	T	C	b37
19_11388774_G_A_b37	rs415922	chr19:11388774	(G/A)	0.1402	38286	0.7836	0.1682	0.102048	-0.143227	0.0869069	C=G,T=A	6		19	11388774	G/A	G	A	19	11388774	G	A	1	rs415922	ENSG00000130164.7	188736	62	67	0.218954	19	11388774	G	A	b37
19_11389011_G_A_b37	rs364667	chr19:11389011	(G/A)	0.1392	38523	0.7839	0.1697	0.102048	-0.143227	0.0869069	C=G,T=A	5		19	11389011	G/A	G	A	19	11389011	G	A	1	rs364667	ENSG00000130164.7	188973	62	67	0.218954	19	11389011	G	A	b37
19_11398724_C_T_b37	rs322126	chr19:11398724	(C/T)	0.1859	48236	0.7715	0.1164	0.116183	-0.11691	0.0738614	C=C,T=T	7		19	11398724	C/T	C	T	19	11398724	C	T	1	rs322126	ENSG00000130164.7	198686	64	77	0.253289	19	11398724	C	T	b37
19_11365281_C_T_b37	rs12462741	chr19:11365281	(C/T)	0.1421	14793	0.9187	0.2274	0.116753	-0.134906	0.0853653	C=C,T=T	5		19	11365281	C/T	C	T	19	11365281	C	T	1	rs12462741	ENSG00000130164.7	165243	65	70	0.228758	19	11365281	C	T	b37
19_11387813_C_T_b37	rs78276779	chr19:11387813	(C/T)	0.1392	37325	0.7839	0.1697	0.118545	-0.137547	0.0874668	C=C,T=T	7		19	11387813	C/T	C	T	19	11387813	C	T	1	rs78276779	ENSG00000130164.7	187775	62	67	0.220395	19	11387813	C	T	b37
19_11368648_C_T_b37	rs2043303	chr19:11368648	(C/T)	0.1431	18160	0.9186	0.2255	0.123163	-0.133173	0.0857559	C=C,T=T	2b		19	11368648	C/T	C	T	19	11368648	C	T	1	rs2043303	ENSG00000130164.7	168610	66	71	0.232026	19	11368648	C	T	b37
19_11370653_G_A_b37	rs11085768	chr19:11370653	(G/A)	0.1431	20165	0.9186	0.2255	0.126601	-0.133653	0.0868609	C=G,T=A	6		19	11370653	G/A	G	A	19	11370653	G	A	1	rs11085768	ENSG00000130164.7	170615	65	70	0.234899	19	11370653	G	A	b37
19_11398882_C_T_b37	rs322125	chr19:11398882	(C/T)	0.1859	48394	0.7715	0.1164	0.132238	-0.112023	0.0738938	C=C,T=T	5		19	11398882	C/T	C	T	19	11398882	C	T	1	rs322125	ENSG00000130164.7	198844	65	78	0.254902	19	11398882	C	T	b37
19_11372077_T_C_b37	rs7248924	chr19:11372077	(T/C)	0.1431	21589	0.9186	0.2255	0.150721	-0.124727	0.0862242	C=T,T=C	3a		19	11372077	T/C	T	C	19	11372077	T	C	1	rs7248924	ENSG00000130164.7	172039	66	71	0.233553	19	11372077	T	C	b37
19_11365650_C_A_b37	rs2043301	chr19:11365650	(C/A)	0.1421	15162	0.9187	0.2274	0.15139	-0.12129	0.0839869	C=C,T=A	4		19	11365650	C/A	C	A	19	11365650	C	A	1	rs2043301	ENSG00000130164.7	165612	67	74	0.24183	19	11365650	C	A	b37
19_11364495_C_T_b37	rs7252293	chr19:11364495	(C/T)	0.1571	14007	0.9448	0.2139	0.156806	-0.119597	0.0839207	C=C,T=T	5		19	11364495	C/T	C	T	19	11364495	C	T	1	rs7252293	ENSG00000130164.7	164457	62	67	0.218954	19	11364495	C	T	b37
19_11298369_C_T_b37	rs111279811	chr19:11298369	(C/T)	0.0368	-52119	0.7177	0.4404	0.171481	0.278971	0.202745	C=C,T=T	4		19	11298369	C/T	C	T	19	11298369	C	T	1	rs111279811	ENSG00000130164.7	98331	9	9	0.0294118	19	11298369	C	T	b37
19_11358700_T_C_b37	rs4804579	chr19:11358700	(T/C)	0.1571	8212	0.9448	0.2139	0.179658	-0.104374	0.0773164	C=T,T=C	4		19	11358700	T/C	T	C	19	11358700	T	C	1	rs4804579	ENSG00000130164.7	158662	62	72	0.235294	19	11358700	T	C	b37
19_11401105_C_T_b37	rs322129	chr19:11401105	(C/T)	0.1889	50617	0.7706	0.1139	0.182861	-0.0978607	0.0730298	C=C,T=T	4		19	11401105	C/T	C	T	19	11401105	C	T	1	rs322129	ENSG00000130164.7	201067	66	80	0.261438	19	11401105	C	T	b37
19_11402416_C_T_b37	rs322128	chr19:11402416	(C/T)	0.1899	51928	0.7704	0.1131	0.182861	-0.0978607	0.0730298	C=C,T=T	5		19	11402416	C/T	C	T	19	11402416	C	T	1	rs322128	ENSG00000130164.7	202378	66	80	0.261438	19	11402416	C	T	b37
19_11377939_G_A_b37	rs322132	chr19:11377939	(G/A)	0.1441	27451	0.9185	0.2237	0.194911	-0.111098	0.0852164	C=G,T=A	4		19	11377939	G/A	G	A	19	11377939	G	A	1	rs322132	ENSG00000130164.7	177901	66	71	0.232026	19	11377939	G	A	b37
19_11377975_G_A_b37	rs322133	chr19:11377975	(G/A)	0.1451	27487	0.9184	0.2218	0.194911	-0.111098	0.0852164	C=G,T=A	4		19	11377975	G/A	G	A	19	11377975	G	A	1	rs322133	ENSG00000130164.7	177937	66	71	0.232026	19	11377975	G	A	b37
19_11378116_T_C_b37	rs322134	chr19:11378116	(T/C)	0.1441	27628	0.9185	0.2237	0.194911	-0.111098	0.0852164	C=T,T=C	2b		19	11378116	T/C	T	C	19	11378116	T	C	1	rs322134	ENSG00000130164.7	178078	66	71	0.232026	19	11378116	T	C	b37
19_11381006_C_T_b37	rs144577721	chr19:11381006	(C/T)	0.1441	30518	0.8913	0.2106	0.194911	-0.111098	0.0852164	C=C,T=T	7		19	11381006	C/T	C	T	19	11381006	C	T	1	rs144577721	ENSG00000130164.7	180968	66	71	0.232026	19	11381006	C	T	b37
19_11384986_C_G_b37	rs387363	chr19:11384986	(C/G)	0.1431	34498	0.8643	0.1997	0.194911	-0.111098	0.0852164	C=C,T=G	5		19	11384986	C/G	C	G	19	11384986	C	G	1	rs387363	ENSG00000130164.7	184948	66	71	0.232026	19	11384986	C	G	b37
19_11374555_A_G_b37	rs4804582	chr19:11374555	(A/G)	0.1431	24067	0.9186	0.2255	0.20334	-0.109821	0.0858434	C=A,T=G	4		19	11374555	A/G	A	G	19	11374555	A	G	1	rs4804582	ENSG00000130164.7	174517	67	72	0.235294	19	11374555	A	G	b37
19_11385088_C_T_b37	rs387018	chr19:11385088	(C/T)	0.1431	34600	0.8643	0.1997	0.216354	-0.106529	0.0856996	C=C,T=T	5		19	11385088	C/T	C	T	19	11385088	C	T	1	rs387018	ENSG00000130164.7	185050	67	72	0.235294	19	11385088	C	T	b37
19_11399372_C_G_b37	rs322124	chr19:11399372	(C/G)	0.1889	48884	0.7706	0.1139	0.228268	-0.088658	0.0731965	C=C,T=G	5		19	11399372	C/G	C	G	19	11399372	C	G	1	rs322124	ENSG00000130164.7	199334	67	81	0.264706	19	11399372	C	G	b37
19_11374675_C_T_b37	rs416231	chr19:11374675	(C/T)	0.1431	24187	0.9186	0.2255	0.231385	-0.104368	0.0867488	C=C,T=T	4		19	11374675	C/T	C	T	19	11374675	C	T	1	rs416231	ENSG00000130164.7	174637	63	68	0.228188	19	11374675	C	T	b37
19_11374916_C_T_b37	rs396460	chr19:11374916	(C/T)	0.1431	24428	0.9186	0.2255	0.284759	-0.0935231	0.0870261	C=C,T=T	5		19	11374916	C/T	C	T	19	11374916	C	T	1	rs396460	ENSG00000130164.7	174878	65	70	0.233333	19	11374916	C	T	b37
19_11384207_C_G_b37	rs1869772	chr19:11384207	(C/G)	0.1431	33719	0.8643	0.1997	0.29151	-0.0926798	0.0874635	C=C,T=G	4		19	11384207	C/G	C	G	19	11384207	C	G	1	rs1869772	ENSG00000130164.7	184169	70	76	0.253333	19	11384207	C	G	b37
19_11377570_G_C_b37	rs322130	chr19:11377570	(G/C)	0.1451	27082	0.9184	0.2218	0.305078	-0.0867339	0.0841945	C=G,T=C	7		19	11377570	G/C	G	C	19	11377570	G	C	1	rs322130	ENSG00000130164.7	177532	67	74	0.243421	19	11377570	G	C	b37
19_11391115_A_G_b37	rs142145812	chr19:11391115	(A/G)	0.1074	40627	0.7134	0.189	0.361237	-0.0928191	0.101261	C=A,T=G	5		19	11391115	A/G	A	G	19	11391115	A	G	1	rs142145812	ENSG00000130164.7	191077	38	40	0.131579	19	11391115	A	G	b37
19_11317744_C_T_b37	rs56048141	chr19:11317744	(C/T)	0.0199	-32744	0.9478	0.4081	0.417517	0.201248	0.247342	C=C,T=T	6		19	11317744	C/T	C	T	19	11317744	C	T	1	rs56048141	ENSG00000130164.7	117706	6	6	0.0196078	19	11317744	C	T	b37
19_11382157_G_C_b37	rs8103542	chr19:11382157	(G/C)	0.1431	31669	0.8643	0.1997	0.456992	-0.0656072	0.0879092	C=G,T=C	5		19	11382157	G/C	G	C	19	11382157	G	C	1	rs8103542	ENSG00000130164.7	182119	66	74	0.248322	19	11382157	G	C	b37
19_11382169_G_A_b37	rs11881532	chr19:11382169	(G/A)	0.1431	31681	0.8643	0.1997	0.456992	-0.0656072	0.0879092	C=G,T=A	5		19	11382169	G/A	G	A	19	11382169	G	A	1	rs11881532	ENSG00000130164.7	182131	66	74	0.248322	19	11382169	G	A	b37
19_11360347_G_T_b37	rs12459555	chr19:11360347	(G/T)	0.1193	9859	0.9472	0.2958	0.47719	-0.0612861	0.0859382	C=G,T=T	6		19	11360347	G/T	G	T	19	11360347	G	T	2	rs12459555	ENSG00000130164.7	160309	52	59	0.195364	19	11360347	G	T	b37
19_11358966_G_A_b37	rs72996217	chr19:11358966	(G/A)	0.1213	8478	0.9471	0.2902	0.525115	-0.0548981	0.0861269	C=G,T=A	2b		19	11358966	G/A	G	A	19	11358966	G	A	1	rs72996217	ENSG00000130164.7	158928	54	61	0.199346	19	11358966	G	A	b37
19_11414706_C_T_b37	rs56121005	chr19:11414706	(C/T)	0.0189	64218	0.7251	0.2267	0.53442	0.152689	0.245034	C=C,T=T	5		19	11414706	C/T	C	T	19	11414706	C	T	1	rs56121005	ENSG00000130164.7	214668	6	6	0.0196078	19	11414706	C	T	b37
19_11346550_C_T_b37	rs3760782	chr19:11346550	(C/T)	0.0716	-3938	1	0.5792	0.586001	-0.0640633	0.117297	C=C,T=T	2b		19	11346550	C/T	C	T	19	11346550	C	T	2	rs3760782	ENSG00000130164.7	146512	24	26	0.0942029	19	11346550	C	T	b37
19_11359484_A_G_b37	rs2116876	chr19:11359484	(A/G)	0.2217	8996	0.9402	0.1386	0.591127	-0.040359	0.0749194	C=G,T=A	1f		19	11359484	A/G	A	G	19	11359484	A	G	1	rs2116876	ENSG00000130164.7	159446	72	92	0.300654	19	11359484	A	G	b37
19_11360930_A_C_b37	rs4804580	chr19:11360930	(A/C)	0.2237	10442	0.9401	0.137	0.591127	-0.040359	0.0749194	C=C,T=A	6		19	11360930	A/C	A	C	19	11360930	A	C	1	rs4804580	ENSG00000130164.7	160892	72	92	0.300654	19	11360930	A	C	b37
19_11363146_A_T_b37	rs8113582	chr19:11363146	(A/T)	0.2247	12658	0.94	0.1362	0.591127	-0.040359	0.0749194	C=T,T=A	5		19	11363146	A/T	A	T	19	11363146	A	T	1	rs8113582	ENSG00000130164.7	163108	72	92	0.300654	19	11363146	A	T	b37
19_11334295_C_G_b37	rs4804155	chr19:11334295	(C/G)	0.0895	-16193	1	0.4545	0.606449	-0.049831	0.0964677	C=C,T=G	3a		19	11334295	C/G	C	G	19	11334295	C	G	1	rs4804155	ENSG00000130164.7	134257	43	46	0.150327	19	11334295	C	G	b37
19_11437168_A_C_b37	rs141474617	chr19:11437168	(A/C)	0.008	86680	1	0.1795	0.612959	0.175635	0.346266	C=A,T=C	5		19	11437168	A/C	A	C	19	11437168	A	C	1	rs141474617	ENSG00000130164.7	237130	3	3	0.00980392	19	11437168	A	C	b37
19_11342599_C_T_b37	rs17766692	chr19:11342599	(C/T)	0.0606	-7889	1	0.6917	0.620308	0.0563751	0.113489	C=C,T=T	4		19	11342599	C/T	C	T	19	11342599	C	T	1	rs17766692	ENSG00000130164.7	142561	31	32	0.104575	19	11342599	C	T	b37
19_11381975_T_C_b37	rs638137	chr19:11381975	(T/C)	0.1441	31487	0.8641	0.198	0.65206	-0.0374779	0.0829023	C=T,T=C	5		19	11381975	T/C	T	C	19	11381975	T	C	1	rs638137	ENSG00000130164.7	181937	70	83	0.271242	19	11381975	T	C	b37
19_11348521_G_A_b37	rs3745683	chr19:11348521	(G/A)	0.0726	-1967	1	0.5707	0.678443	-0.0477534	0.114892	C=G,T=A	2b		19	11348521	G/A	G	A	19	11348521	G	A	1	rs3745683	ENSG00000130164.7	148483	29	30	0.0980392	19	11348521	G	A	b37
19_11350340_C_G_b37	rs892066	chr19:11350340	(C/G)	0.1093	-148	1	0.3637	0.681718	0.0452448	0.110043	C=C,T=G	4	synonymous	19	11350340	C/G	C	G	19	11350340	C	G	1	rs892066	ENSG00000130164.7	150302	49	61	0.199346	19	11350340	C	G	b37
19_11379717_A_G_b37	rs322135	chr19:11379717	(A/G)	0.1461	29229	0.9183	0.22	0.695603	-0.0328329	0.0837069	C=A,T=G	4		19	11379717	A/G	A	G	19	11379717	A	G	1	rs322135	ENSG00000130164.7	179679	71	84	0.27451	19	11379717	A	G	b37
19_11383705_C_T_b37	rs405357	chr19:11383705	(C/T)	0.1441	33217	0.8641	0.198	0.695603	-0.0328329	0.0837069	C=C,T=T	5		19	11383705	C/T	C	T	19	11383705	C	T	1	rs405357	ENSG00000130164.7	183667	71	84	0.27451	19	11383705	C	T	b37
19_11329641_G_A_b37	rs4804575	chr19:11329641	(G/A)	0.0606	-20847	1	0.6917	0.706312	0.0453074	0.119942	C=G,T=A	7		19	11329641	G/A	G	A	19	11329641	G	A	1	rs4804575	ENSG00000130164.7	129603	30	30	0.0993377	19	11329641	G	A	b37
19_11343795_A_G_b37	rs17699089	chr19:11343795	(A/G)	0.0885	-6693	1	0.4601	0.709577	-0.0355932	0.0953371	C=A,T=G	3a		19	11343795	A/G	A	G	19	11343795	A	G	1	rs17699089	ENSG00000130164.7	143757	38	41	0.133987	19	11343795	A	G	b37
19_11311885_G_C_b37	rs79846490	chr19:11311885	(G/C)	0.0487	-38603	0.4377	0.1671	0.750296	-0.0517757	0.162303	C=G,T=C	4		19	11311885	G/C	G	C	19	11311885	G	C	1	rs79846490	ENSG00000130164.7	111847	16	16	0.0522876	19	11311885	G	C	b37
19_11338309_C_A_b37	rs138572354	chr19:11338309	(C/A)	0.0487	-12179	0.4622	0.1863	0.750296	-0.0517757	0.162303	C=C,T=A	2a		19	11338309	C/A	C	A	19	11338309	C	A	1	rs138572354	ENSG00000130164.7	138271	16	16	0.0522876	19	11338309	C	A	b37
19_11341029_C_T_b37	rs1865063	chr19:11341029	(C/T)	0.0626	-9459	1	0.6684	0.755317	-0.0348568	0.111587	C=C,T=T	3a		19	11341029	C/T	C	T	19	11341029	C	T	1	rs1865063	ENSG00000130164.7	140991	35	37	0.122517	19	11341029	C	T	b37
19_11358799_G_A_b37	rs12978266	chr19:11358799	(G/A)	0.2684	8311	0.9364	0.1067	0.766115	0.0215136	0.0721544	C=A,T=G	1f	missense	19	11358799	G/A	G	A	19	11358799	G	A	1	rs12978266	ENSG00000130164.7	158761	83	109	0.356209	19	11358799	G	A	b37
19_11331354_G_T_b37	rs4804576	chr19:11331354	(G/T)	0.0427	-19134	1	1	0.772381	0.0414206	0.14286	C=G,T=T	5		19	11331354	G/T	G	T	19	11331354	G	T	1	rs4804576	ENSG00000130164.7	131316	21	21	0.0686275	19	11331354	G	T	b37
19_11336444_C_T_b37	rs66466742	chr19:11336444	(C/T)	0.0427	-14044	1	1	0.772381	0.0414206	0.14286	C=C,T=T	5		19	11336444	C/T	C	T	19	11336444	C	T	1	rs66466742	ENSG00000130164.7	136406	21	21	0.0686275	19	11336444	C	T	b37
19_11346155_G_A_b37	rs56322906	chr19:11346155	(G/A)	0.0427	-4333	1	1	0.772381	0.0414206	0.14286	C=G,T=A	2b		19	11346155	G/A	G	A	19	11346155	G	A	1	rs56322906	ENSG00000130164.7	146117	21	21	0.0686275	19	11346155	G	A	b37
19_11347657_C_T_b37	rs737338	chr19:11347657	(C/T)	0.0427	-2831	1	1	0.772381	0.0414206	0.14286	C=C,T=T	4		19	11347657	C/T	C	T	19	11347657	C	T	1	rs737338	ENSG00000130164.7	147619	21	21	0.0686275	19	11347657	C	T	b37
19_11350488_C_T_b37	rs2278426	chr19:11350488	(C/T)	0.0427	0	1	1	0.772381	0.0414206	0.14286	C=C,T=T	4	missense	19	11350488	C/T	C	T	19	11350488	C	T	1	rs2278426	ENSG00000130164.7	150450	21	21	0.0686275	19	11350488	C	T	b37
19_11346252_A_C_b37	rs6511729	chr19:11346252	(A/C)	0.1441	-4236	1	0.2651	0.7726	0.0253867	0.0876455	C=A,T=C	4		19	11346252	A/C	A	C	19	11346252	A	C	1	rs6511729	ENSG00000130164.7	146214	67	82	0.267974	19	11346252	A	C	b37
19_11332505_C_T_b37	rs3826815	chr19:11332505	(C/T)	0.0885	-17983	1	0.4601	0.826309	-0.0217153	0.0987356	C=C,T=T	3a		19	11332505	C/T	C	T	19	11332505	C	T	1	rs3826815	ENSG00000130164.7	132467	38	40	0.130719	19	11332505	C	T	b37
19_11333358_G_T_b37	rs12971537	chr19:11333358	(G/T)	0.0885	-17130	1	0.4601	0.826309	-0.0217153	0.0987356	C=G,T=T	4		19	11333358	G/T	G	T	19	11333358	G	T	1	rs12971537	ENSG00000130164.7	133320	38	40	0.130719	19	11333358	G	T	b37
19_11333359_A_T_b37	rs12974173	chr19:11333359	(A/T)	0.0885	-17129	1	0.4601	0.826309	-0.0217153	0.0987356	C=A,T=T	4		19	11333359	A/T	A	T	19	11333359	A	T	1	rs12974173	ENSG00000130164.7	133321	38	40	0.130719	19	11333359	A	T	b37
19_11333596_T_C_b37	rs3810308	chr19:11333596	(T/C)	0.0885	-16892	1	0.4601	0.826309	-0.0217153	0.0987356	C=T,T=C	4		19	11333596	T/C	T	C	19	11333596	T	C	1	rs3810308	ENSG00000130164.7	133558	38	40	0.130719	19	11333596	T	C	b37
19_11334179_C_T_b37	rs4804154	chr19:11334179	(C/T)	0.0885	-16309	1	0.4601	0.826309	-0.0217153	0.0987356	C=C,T=T	4		19	11334179	C/T	C	T	19	11334179	C	T	1	rs4804154	ENSG00000130164.7	134141	38	40	0.130719	19	11334179	C	T	b37
19_11340242_A_G_b37	rs10418759	chr19:11340242	(A/G)	0.1431	-10246	1	0.2673	0.845187	-0.0180421	0.0921924	C=A,T=G	4		19	11340242	A/G	A	G	19	11340242	A	G	1	rs10418759	ENSG00000130164.7	140204	62	74	0.243421	19	11340242	A	G	b37
19_11339396_T_C_b37	rs2043302	chr19:11339396	(T/C)	0.1431	-11092	1	0.2673	0.847906	0.0172407	0.0896928	C=T,T=C	7		19	11339396	T/C	T	C	19	11339396	T	C	1	rs2043302	ENSG00000130164.7	139358	63	76	0.251656	19	11339396	T	C	b37
19_11344406_C_T_b37	rs10421795	chr19:11344406	(C/T)	0.1441	-6082	1	0.2651	0.85972	-0.0154222	0.0870701	C=C,T=T	5		19	11344406	C/T	C	T	19	11344406	C	T	1	rs10421795	ENSG00000130164.7	144368	64	78	0.254902	19	11344406	C	T	b37
19_11344973_G_C_b37	rs10421382	chr19:11344973	(G/C)	0.1451	-5515	1	0.263	0.85972	-0.0154222	0.0870701	C=G,T=C	5		19	11344973	G/C	G	C	19	11344973	G	C	1	rs10421382	ENSG00000130164.7	144935	64	78	0.254902	19	11344973	G	C	b37
19_11331531_C_T_b37	rs4804153	chr19:11331531	(C/T)	0.0596	-18957	1	0.704	0.864855	0.0216993	0.127212	C=C,T=T	7		19	11331531	C/T	C	T	19	11331531	C	T	1	rs4804153	ENSG00000130164.7	131493	27	27	0.102273	19	11331531	C	T	b37
19_11332570_T_A_b37	rs3810307	chr19:11332570	(T/A)	0.1431	-17918	1	0.2673	0.876824	-0.0137272	0.0883689	C=T,T=A	2b	synonymous	19	11332570	T/A	T	A	19	11332570	T	A	1	rs3810307	ENSG00000130164.7	132532	61	70	0.228758	19	11332570	T	A	b37
19_11335477_C_A_b37	rs8101801	chr19:11335477	(C/A)	0.0437	-15011	1	0.9763	0.884189	-0.0195873	0.134176	C=C,T=A	4		19	11335477	C/A	C	A	19	11335477	C	A	1	rs8101801	ENSG00000130164.7	135439	26	27	0.0882353	19	11335477	C	A	b37
19_11340057_A_G_b37	rs17001244	chr19:11340057	(A/G)	0.1441	-10431	1	0.2651	0.897079	0.0115305	0.0889451	C=A,T=G	4		19	11340057	A/G	A	G	19	11340057	A	G	1	rs17001244	ENSG00000130164.7	140019	63	73	0.238562	19	11340057	A	G	b37
19_11330942_A_G_b37	rs17699030	chr19:11330942	(A/G)	0.0398	-19546	1	0.9273	0.932474	0.0155285	0.182867	C=A,T=G	5		19	11330942	A/G	A	G	19	11330942	A	G	1	rs17699030	ENSG00000130164.7	130904	11	11	0.0361842	19	11330942	A	G	b37
19_11347493_T_C_b37	rs737337	chr19:11347493	(T/C)	0.0736	-2995	1	0.5624	0.944434	-0.00736902	0.105499	C=T,T=C	4	synonymous	19	11347493	T/C	T	C	19	11347493	T	C	1	rs737337	ENSG00000130164.7	147455	37	41	0.133987	19	11347493	T	C	b37
19_11341635_T_C_b37	rs10406522	chr19:11341635	(T/C)	0.1421	-8853	1	0.2695	0.957605	-0.00465318	0.0873438	C=T,T=C	4		19	11341635	T/C	T	C	19	11341635	T	C	1	rs10406522	ENSG00000130164.7	141597	63	73	0.238562	19	11341635	T	C	b37
19_11342703_A_G_b37	rs12979813	chr19:11342703	(A/G)	0.1421	-7785	1	0.2695	0.957605	-0.00465318	0.0873438	C=A,T=G	4		19	11342703	A/G	A	G	19	11342703	A	G	1	rs12979813	ENSG00000130164.7	142665	63	73	0.238562	19	11342703	A	G	b37
19_11335597_A_G_b37	rs6511728	chr19:11335597	(A/G)	0.1243	-14891	1	0.3147	0.973927	0.00317998	0.0970882	C=A,T=G	7		19	11335597	A/G	A	G	19	11335597	A	G	1	rs6511728	ENSG00000130164.7	135559	55	67	0.218954	19	11335597	A	G	b37
19_11336182_G_C_b37	rs8101802	chr19:11336182	(G/C)	0.1252	-14306	1	0.3119	0.973927	0.00317998	0.0970882	C=G,T=C	4		19	11336182	G/C	G	C	19	11336182	G	C	1	rs8101802	ENSG00000130164.7	136144	55	67	0.218954	19	11336182	G	C	b37

## Sheet: Table S4
mrc_ieu_id	trait	rsid.LPL	beta.LPL	se.LPL	p.LPL	beta.tg.LPL	se.tg.LPL	beta.kol.LPL	se.kol.LPL	rsid.ANGPTL3	beta.ANGPTL3	se.ANGPTL3	p.ANGPTL3	beta.tg.ANGPTL3	se.tg.ANGPTL3	beta.kol.ANGPTL3	se.kol.ANGPTL3	rsid.ANGPTL4	beta.ANGPTL4	se.ANGPTL4	p.ANGPTL4	beta.tg.ANGPTL4	se.tg.ANGPTL4	beta.kol.ANGPTL4	se.kol.ANGPTL4	rsid.ANGPTL8	beta.ANGPTL8	se.ANGPTL8	p.ANGPTL8	beta.tg.ANGPTL8	se.tg.ANGPTL8	beta.kol.ANGPTL8	se.kol.ANGPTL8	rsid.LIPG	beta.LIPG	se.LIPG	p.LIPG	beta.kol.LIPG	se.kol.LIPG	rsid.LIPC	beta.LIPC	se.LIPC	p.LIPC	beta.tg.LIPC	se.tg.LIPC
met-d-Acetate	Acetate	rs115849089	0.0110315	0.00650958	0.0899995	0.0637022	0.03759	-0.274759	-0.162132	rs11207977	0.00342034	0.00435302	0.43	0.0411894	0.0524212	0.0823754	0.104838	rs116843064	0.00172794	0.0149173	0.91	0.00738329	0.0637399	-0.0225801	-0.194934	rs2278426	-0.00243111	0.0112856	0.83	-0.0549361	0.255022	-0.0399403	0.185409	rs77960347	-0.0260859	0.0181579	0.15	0.137237	-0.0955282	rs1800588	-0.00217578	0.00504767	0.67	0.0529906	-0.122935
met-d-Acetoacetate	Acetoacetate	rs115849089	-0.00695114	0.00646134	0.28	-0.0401399	0.0373115	0.17313	-0.160931	rs11207977	-0.0103345	0.00432113	0.017	-0.124453	0.0520372	-0.248896	0.10407	rs116843064	0.0172725	0.0148031	0.24	0.0738034	0.0632519	-0.225711	-0.193441	rs2278426	-0.0187503	0.0111976	0.0940005	-0.423703	0.253034	-0.308046	0.183963	rs77960347	-0.0024782	0.0180229	0.89	0.0130377	-0.0948179	rs1800588	-0.00133219	0.00500997	0.79	0.0324452	-0.122017
met-d-Acetone	Acetone	rs115849089	0.0274285	0.00646774	2.19999e-05	0.158388	0.0373484	-0.683154	-0.16109	rs11207977	0.00121253	0.00432551	0.780001	0.0146019	0.0520899	0.0292025	0.104175	rs116843064	0.0599103	0.0148193	5.30005e-05	0.25599	0.0633211	-0.782885	-0.193653	rs2278426	-0.00966346	0.0112098	0.39	-0.218366	0.253309	-0.158759	0.184164	rs77960347	-0.0118225	0.018042	0.51	0.0621978	-0.0949184	rs1800588	-0.0144988	0.00501517	0.00379997	0.353115	-0.122143
met-d-Ala	Alanine	rs115849089	-0.0123613	0.0064108	0.0539995	-0.0713812	0.0370196	0.307879	-0.159672	rs11207977	0.00210287	0.0042864	0.62	0.0253238	0.0516189	0.0506455	0.103234	rs116843064	-0.0322288	0.0146913	0.0280001	-0.13771	0.0627742	0.421154	-0.19198	rs2278426	-0.00814272	0.0111131	0.46	-0.184002	0.251124	-0.133775	0.182575	rs77960347	0.0301712	0.0178859	0.0920005	-0.15873	-0.0940972	rs1800588	0.010828	0.00497157	0.0290001	-0.263714	-0.121081
met-d-Albumin	Albumin	rs115849089	0.00649424	0.00646801	0.32	0.0375015	0.03735	-0.16175	-0.161097	rs11207977	0.0025001	0.00432386	0.56	0.0301074	0.05207	0.0602123	0.104136	rs116843064	0.0239166	0.0148192	0.11	0.102193	0.0633207	-0.312533	-0.193652	rs2278426	0.00662701	0.0112124	0.55	0.149751	0.253368	0.108874	0.184207	rs77960347	-0.0142527	0.0180447	0.43	0.074983	-0.0949326	rs1800588	-0.00825199	0.00501615	0.1	0.200975	-0.122167
met-d-ApoA1	Apolipoprotein A1	rs115849089	0.106983	0.00591403	8.69961e-75	0.617781	0.034151	-2.6646	-0.147299	rs11207977	-0.0444911	0.00395389	1.29987e-30	-0.535784	0.0476147	-1.07152	0.0952254	rs116843064	0.153883	0.0135601	4.40048e-31	0.657524	0.0579407	-2.01089	-0.177198	rs2278426	-0.117466	0.0102573	6.20012e-32	-2.65439	0.231786	-1.92983	0.168515	rs77960347	0.317423	0.016504	8.80035e-85	-1.66995	-0.0868271	rs1800588	0.11978	0.00458684	4.79733e-156	-2.91722	-0.111711
met-d-ApoB	Apolipoprotein B	rs115849089	-0.0391482	0.00645673	2.19999e-10	-0.226064	0.0372849	0.975053	-0.160816	rs11207977	-0.0416914	0.00431402	5.60015e-24	-0.502068	0.0519515	-1.00409	0.103899	rs116843064	-0.0328019	0.0147617	0.0259998	-0.140159	0.063075	0.428643	-0.1929	rs2278426	-0.0186142	0.0111663	0.13	-0.420628	0.252326	-0.30581	0.183449	rs77960347	0.0628962	0.0180193	0.0004	-0.330895	-0.094799	rs1800588	0.0526332	0.00500877	5.90065e-25	-1.28187	-0.121987
met-d-ApoB_by_ApoA1	Ratio of apolipoprotein B to apolipoprotein A1	rs115849089	-0.0963538	0.00636488	5.90065e-55	-0.556402	0.0367545	2.39986	-0.158528	rs11207977	-0.00898711	0.00425299	0.0290001	-0.108227	0.0512166	-0.216445	0.102429	rs116843064	-0.11694	0.0145497	7.00003e-16	-0.499671	0.0621692	1.52813	-0.19013	rs2278426	0.052816	0.0110059	3.59998e-07	1.19349	0.248702	0.867705	0.180814	rs77960347	-0.135212	0.0177656	1.50003e-14	0.711346	-0.0934643	rs1800588	-0.0265229	0.00493919	6.59994e-09	0.645959	-0.120293
met-d-bOHbutyrate	3-Hydroxybutyrate	rs115849089	-0.0125033	0.00645025	0.0530005	-0.0722012	0.0372474	0.311416	-0.160655	rs11207977	0.0116604	0.00431707	0.00690001	0.14042	0.0519883	0.280829	0.103972	rs116843064	0.0222845	0.0147992	0.13	0.0952191	0.0632353	-0.291205	-0.19339	rs2278426	0.00491402	0.0111845	0.66	0.111043	0.252738	0.0807316	0.183748	rs77960347	-0.0645777	0.0180089	0.000340001	0.339741	-0.0947443	rs1800588	-0.0317176	0.00500619	2.39999e-10	0.772475	-0.121925
met-d-Cholines	Total cholines	rs115849089	0.0353142	0.00608004	4e-09	0.203924	0.0351096	-0.879561	-0.151434	rs11207977	-0.0717079	0.00406323	2.70023e-72	-0.863542	0.0489314	-1.72701	0.0978587	rs116843064	0.06587	0.0139289	1.09999e-06	0.281455	0.0595166	-0.860764	-0.182018	rs2278426	-0.113633	0.0105402	2.70023e-27	-2.56778	0.238178	-1.86686	0.173163	rs77960347	0.313193	0.0169597	4.70002e-77	-1.6477	-0.0892245	rs1800588	0.154866	0.00471077	4.10204e-241	-3.77173	-0.11473
met-d-Citrate	Citrate	rs115849089	-0.00203175	0.0064234	0.69	-0.0117325	0.0370924	0.0506042	-0.159986	rs11207977	-0.000275105	0.00429491	0.96	-0.00331295	0.0517214	-0.00662562	0.103438	rs116843064	0.0194314	0.0147204	0.24	0.0830281	0.0628986	-0.253922	-0.192361	rs2278426	0.00439664	0.0111351	0.84	0.0993515	0.251621	0.0722317	0.182937	rs77960347	0.00140234	0.0179254	0.84	-0.00737767	-0.094305	rs1800588	-0.00500085	0.00498181	0.36	0.121795	-0.121331
met-d-Clinical_LDL_C	Clinical LDL cholesterol	rs115849089	0.0285225	0.00642851	1.09999e-05	0.164705	0.0371219	-0.710402	-0.160113	rs11207977	-0.0216639	0.00429496	6.59994e-08	-0.260887	0.051722	-0.521753	0.10344	rs116843064	0.0563049	0.0146847	9.49992e-05	0.240584	0.062746	-0.735771	-0.191894	rs2278426	-0.0187947	0.011108	0.0909997	-0.424706	0.251009	-0.308775	0.182491	rs77960347	0.0756319	0.0179385	2.19999e-05	-0.397897	-0.0943739	rs1800588	0.00909205	0.00498693	0.12	-0.221435	-0.121456
met-d-Creatinine	Creatinine	rs115849089	-0.0284797	0.00557473	3.2e-07	-0.164458	0.0321917	0.709336	-0.138848	rs11207977	-0.0247857	0.00372589	2.90001e-11	-0.298482	0.044869	-0.596938	0.0897342	rs116843064	-0.0414635	0.0128072	0.0012	-0.177169	0.0547237	0.541829	-0.16736	rs2278426	0.000752277	0.00967034	0.94	0.0169993	0.218522	0.012359	0.158872	rs77960347	0.0360055	0.0155753	0.021	-0.189424	-0.0819412	rs1800588	0.00499142	0.00432607	0.25	-0.121565	-0.10536
met-d-DHA	Docosahexaenoic acid	rs115849089	0.0317179	0.00625014	3.09999e-07	0.183157	0.0360919	-0.789989	-0.155671	rs11207977	-0.0357797	0.0041769	1.59993e-18	-0.430877	0.0503003	-0.861717	0.100596	rs116843064	0.0242111	0.0143187	0.0680002	0.103451	0.0611821	-0.316382	-0.187111	rs2278426	-0.060337	0.0108352	3.69999e-08	-1.36344	0.244844	-0.991266	0.17801	rs77960347	0.141863	0.0174352	2.49977e-17	-0.746337	-0.0917261	rs1800588	0.126687	0.00484328	2.89734e-154	-3.08543	-0.117957
met-d-DHA_pct	Ratio of docosahexaenoic acid to total fatty acids	rs115849089	0.0814715	0.00629215	1.39991e-39	0.470463	0.0363345	-2.02919	-0.156717	rs11207977	0.0176695	0.00420587	1.5e-05	0.212785	0.0506492	0.425552	0.101294	rs116843064	0.0811908	0.0144182	1e-08	0.346919	0.0616073	-1.06097	-0.188412	rs2278426	-0.00939551	0.0109104	0.47	-0.212312	0.246544	-0.154357	0.179245	rs77960347	0.0148198	0.017557	0.38	-0.0779665	-0.0923669	rs1800588	0.0669806	0.0048794	4.49987e-44	-1.6313	-0.118837
met-d-Gln	Glutamine	rs115849089	-0.00516038	0.00646874	0.450001	-0.029799	0.0373542	0.128528	-0.161115	rs11207977	-0.00484017	0.00432503	0.26	-0.0582877	0.0520841	-0.11657	0.104164	rs116843064	0.00818981	0.0148311	0.760001	0.0349941	0.0633716	-0.107021	-0.193807	rs2278426	-0.00764369	0.0112177	0.46	-0.172725	0.253488	-0.125577	0.184294	rs77960347	-0.0176137	0.0180459	0.3	0.0926652	-0.0949389	rs1800588	-0.00379977	0.00501746	0.51	0.0925426	-0.122199
met-d-Glucose	Glucose	rs115849089	-0.00992347	0.00648494	0.13	-0.0573038	0.0374478	0.247161	-0.161519	rs11207977	-0.0159411	0.00433503	0.000239999	-0.191971	0.0522046	-0.383925	0.104405	rs116843064	-0.033599	0.0148571	0.0239999	-0.143565	0.0634827	0.439059	-0.194147	rs2278426	-0.0149349	0.0112385	0.18	-0.337486	0.253958	-0.245363	0.184635	rs77960347	0.0553539	0.0180847	0.00219999	-0.291215	-0.0951431	rs1800588	0.0102981	0.00502753	0.0409996	-0.250808	-0.122444
met-d-Gly	Glycine	rs115849089	0.00152464	0.00610337	0.59	0.00880414	0.0352444	-0.0379738	-0.152015	rs11207977	-0.00185129	0.00408083	0.85	-0.0222941	0.0491434	-0.0445864	0.0982826	rs116843064	0.00674523	0.0139918	0.58	0.0288216	0.0597853	-0.0881441	-0.18284	rs2278426	-0.00684414	0.0105866	0.47	-0.154658	0.239227	-0.112441	0.173925	rs77960347	-0.00223478	0.0170324	0.64	0.0117571	-0.089607	rs1800588	0.000665948	0.00473537	0.87	-0.016219	-0.115329
met-d-GlycA	Glycoprotein acetyls	rs115849089	-0.072836	0.00643655	8.99912e-30	-0.420597	0.0371683	1.81411	-0.160313	rs11207977	-0.037273	0.00430272	2.60016e-19	-0.44886	0.0518155	-0.897682	0.103627	rs116843064	-0.0987776	0.0147568	4.00037e-11	-0.422065	0.0630541	1.29079	-0.192836	rs2278426	-0.0151691	0.0111626	0.16	-0.342778	0.252243	-0.249211	0.183388	rs77960347	0.0503658	0.0179743	0.00359998	-0.264973	-0.0945623	rs1800588	-0.00435761	0.00499563	0.3	0.106129	-0.121667
met-d-HDL_C	HDL cholesterol	rs115849089	0.145543	0.00576825	5.70164e-146	0.840449	0.0333092	-3.625	-0.143668	rs11207977	-0.0128679	0.00385863	0.000530005	-0.154962	0.0464675	-0.30991	0.0929311	rs116843064	0.214019	0.0132376	9.70063e-62	0.914478	0.0565627	-2.79672	-0.172984	rs2278426	-0.0901495	0.0100134	1.39991e-21	-2.03712	0.226274	-1.48105	0.164508	rs77960347	0.253544	0.0161172	5.10035e-58	-1.33389	-0.0847921	rs1800588	0.107371	0.00447827	1.09901e-133	-2.615	-0.109067
met-d-HDL_CE	Cholesteryl esters in HDL	rs115849089	0.152673	0.00579631	1.1995e-158	0.881621	0.0334712	-3.80258	-0.144367	rs11207977	-0.00900906	0.00387807	0.0140001	-0.108492	0.0467016	-0.216974	0.0933993	rs116843064	0.222881	0.0133032	4.10015e-66	0.952345	0.056843	-2.91253	-0.173841	rs2278426	-0.0867714	0.010063	5.19996e-20	-1.96078	0.227395	-1.42555	0.165323	rs77960347	0.247862	0.0161989	4.30031e-55	-1.30399	-0.0852219	rs1800588	0.0898243	0.00450224	2.29985e-93	-2.18765	-0.109651
met-d-HDL_FC	Free cholesterol in HDL	rs115849089	0.115826	0.00572583	2.39994e-94	0.668846	0.0330642	-2.88485	-0.142612	rs11207977	-0.0250867	0.00382815	1.69981e-11	-0.302106	0.0461005	-0.604187	0.092197	rs116843064	0.175645	0.013135	8.60003e-43	0.750511	0.0561243	-2.29526	-0.171643	rs2278426	-0.0978737	0.00993578	8.69961e-25	-2.21167	0.22452	-1.60795	0.163233	rs77960347	0.265542	0.0159874	2.39994e-64	-1.39701	-0.0841092	rs1800588	0.163697	0.00443625	0	-3.9868	-0.108044
met-d-HDL_L	Total lipids in HDL	rs115849089	0.1143	0.00580292	4.70002e-89	0.660034	0.0335094	-2.84684	-0.144532	rs11207977	-0.0368762	0.00387964	2.80027e-22	-0.444081	0.0467205	-0.888125	0.0934371	rs116843064	0.167338	0.0133086	7.50067e-38	0.715016	0.0568661	-2.18671	-0.173912	rs2278426	-0.112634	0.0100671	3.80014e-31	-2.54521	0.227488	-1.85045	0.165391	rs77960347	0.30335	0.0161975	4.00037e-81	-1.59592	-0.0852146	rs1800588	0.138737	0.00449914	1.69824e-218	-3.37891	-0.109576
met-d-HDL_P	Concentration of HDL particles	rs115849089	0.109181	0.00606778	1.69981e-73	0.630474	0.0350388	-2.71934	-0.151129	rs11207977	-0.043944	0.00405731	1.10002e-28	-0.529195	0.0488601	-1.05835	0.0977161	rs116843064	0.157723	0.0139134	4.60045e-31	0.673932	0.0594503	-2.06107	-0.181815	rs2278426	-0.110598	0.0105246	6.09958e-27	-2.4992	0.237826	-1.817	0.172907	rs77960347	0.303737	0.016934	3.59998e-73	-1.59795	-0.0890893	rs1800588	0.0596899	0.00470954	1.39991e-37	-1.45373	-0.1147
met-d-HDL_PL	Phospholipids in HDL	rs115849089	0.104743	0.00584233	1.39991e-73	0.604846	0.033737	-2.60881	-0.145513	rs11207977	-0.045098	0.00390555	6.29941e-32	-0.543092	0.0470325	-1.08614	0.0940611	rs116843064	0.151464	0.0133951	7.59976e-31	0.647188	0.0572357	-1.97927	-0.175042	rs2278426	-0.120719	0.0101326	2.49977e-34	-2.7279	0.228968	-1.98327	0.166467	rs77960347	0.322051	0.0163032	8.60003e-90	-1.6943	-0.0857707	rs1800588	0.139808	0.00452892	1.39959e-218	-3.40499	-0.110301
met-d-HDL_size	Average diameter for HDL particles	rs115849089	0.101132	0.00572782	1.29987e-72	0.583994	0.0330757	-2.51887	-0.142661	rs11207977	-0.00347774	0.00382737	0.4	-0.0418807	0.0460911	-0.0837578	0.0921783	rs116843064	0.156937	0.0131378	1.10002e-32	0.670574	0.0561363	-2.05079	-0.17168	rs2278426	-0.071249	0.00993788	5.30029e-14	-1.61002	0.224568	-1.17054	0.163268	rs77960347	0.181715	0.0159965	7.89951e-31	-0.955997	-0.0841571	rs1800588	0.198442	0.00443082	0	-4.83301	-0.107912
met-d-HDL_TG	Triglycerides in HDL	rs115849089	-0.151191	0.0063664	4.60257e-130	-0.873063	0.0367632	3.76567	-0.158566	rs11207977	-0.102421	0.00426054	2.19786e-132	-1.2334	0.0513075	-2.4667	0.102611	rs116843064	-0.226944	0.0146016	7.50067e-57	-0.969705	0.0623909	2.96562	-0.190808	rs2278426	-0.0855917	0.0110451	1.50003e-13	-1.93413	0.249588	-1.40617	0.181458	rs77960347	0.202797	0.0178004	4.79954e-32	-1.06691	-0.0936474	rs1800588	0.201932	0.00493609	0	-4.91801	-0.120217
met-d-His	Histidine	rs115849089	0.00361838	0.00648715	0.58	0.0208946	0.0374605	-0.090122	-0.161574	rs11207977	-0.00219445	0.00433695	0.61	-0.0264266	0.0522277	-0.0528511	0.104451	rs116843064	-0.0187421	0.0148611	0.21	-0.0800828	0.0634997	0.244915	-0.194199	rs2278426	-0.00660378	0.0112413	0.56	-0.149227	0.254021	-0.108492	0.184681	rs77960347	0.00257079	0.0180897	0.89	-0.0135249	-0.0951694	rs1800588	-0.00669476	0.00502871	0.18	0.163049	-0.122473
met-d-IDL_C	Cholesterol in IDL	rs115849089	0.0695968	0.00624255	1e-29	0.401892	0.0360481	-1.73343	-0.155481	rs11207977	-0.0259982	0.00417145	4.90004e-11	-0.313083	0.0502346	-0.62614	0.100465	rs116843064	0.107804	0.0142588	2.29985e-14	0.460634	0.0609262	-1.40874	-0.186329	rs2278426	-0.0478051	0.0107859	7.90005e-06	-1.08026	0.24373	-0.785382	0.1772	rs77960347	0.160887	0.0174241	9.09913e-21	-0.846422	-0.0916677	rs1800588	0.0707386	0.00484277	2.80027e-48	-1.72282	-0.117945
met-d-IDL_C_pct	Cholesterol to total lipids ratio in IDL	rs115849089	0.173142	0.00630437	3.1989e-174	0.999821	0.036405	-4.3124	-0.157021	rs11207977	0.0274101	0.00421825	1.29999e-10	0.330086	0.0507982	0.660144	0.101592	rs116843064	0.241819	0.0144168	1.29987e-65	1.03326	0.0616013	-3.16	-0.188393	rs2278426	-0.0230536	0.0109054	0.0129999	-0.520945	0.246431	-0.378744	0.179163	rs77960347	0.111976	0.0176272	5.69994e-10	-0.589102	-0.0927362	rs1800588	-0.174715	0.00489021	4.4978e-291	4.25515	-0.1191
met-d-IDL_CE	Cholesteryl esters in IDL	rs115849089	0.0694002	0.0062404	1.20005e-29	0.400756	0.0360356	-1.72853	-0.155428	rs11207977	-0.029641	0.00417018	7.19946e-14	-0.356951	0.0502194	-0.713873	0.100434	rs116843064	0.108152	0.0142525	2.09991e-14	0.462121	0.0608993	-1.41329	-0.186246	rs2278426	-0.0524464	0.0107811	9.20005e-07	-1.18514	0.243622	-0.861633	0.177121	rs77960347	0.171894	0.0174179	1.80011e-23	-0.904329	-0.0916351	rs1800588	0.0660959	0.00484136	3.10027e-42	-1.60975	-0.11791
met-d-IDL_CE_pct	Cholesteryl esters to total lipids ratio in IDL	rs115849089	0.151855	0.00633854	6.60693e-132	0.876898	0.0366024	-3.78221	-0.157872	rs11207977	0.00325795	0.00424045	0.56	0.0392338	0.0510656	0.0784644	0.102127	rs116843064	0.215651	0.0144903	6.59933e-52	0.921452	0.0619154	-2.81805	-0.189354	rs2278426	-0.0467299	0.010961	3.2e-06	-1.05596	0.247687	-0.767718	0.180076	rs77960347	0.163799	0.0177068	1.50003e-19	-0.861742	-0.093155	rs1800588	-0.170813	0.00491469	3.69828e-274	4.16011	-0.119696
met-d-IDL_FC	Free cholesterol in IDL	rs115849089	0.068727	0.00625805	1.29987e-28	0.396869	0.0361376	-1.71176	-0.155868	rs11207977	-0.015032	0.00418152	0.00012	-0.181023	0.0503559	-0.36203	0.100708	rs116843064	0.104911	0.0143008	9.3994e-14	0.448272	0.0611057	-1.37094	-0.186877	rs2278426	-0.0334778	0.0108177	0.00189998	-0.756502	0.244449	-0.550001	0.177722	rs77960347	0.126021	0.0174674	2.80027e-13	-0.662993	-0.0918955	rs1800588	0.0822338	0.00485397	1e-64	-2.00279	-0.118217
met-d-IDL_FC_pct	Free cholesterol to total lipids ratio in IDL	rs115849089	0.119108	0.00641227	2.80027e-77	0.687798	0.0370281	-2.96659	-0.159709	rs11207977	0.0753879	0.00428829	1.80011e-70	0.907858	0.0516417	1.81564	0.103279	rs116843064	0.15234	0.0146963	1.20005e-25	0.650931	0.0627956	-1.99072	-0.192046	rs2278426	0.0549328	0.0111169	1.09999e-06	1.24132	0.25121	0.902482	0.182638	rs77960347	-0.0941244	0.0179026	1.89998e-07	0.495186	-0.094185	rs1800588	-0.0777882	0.00497533	3.19963e-56	1.89451	-0.121173
met-d-IDL_L	Total lipids in IDL	rs115849089	0.0471071	0.00625023	2.99985e-14	0.272023	0.0360924	-1.17328	-0.155673	rs11207977	-0.0337677	0.0041763	3.10027e-17	-0.406647	0.0502931	-0.81326	0.100582	rs116843064	0.0789637	0.0142814	2.30001e-08	0.337403	0.0610228	-1.03187	-0.186624	rs2278426	-0.0493001	0.010803	4.90004e-06	-1.11404	0.244117	-0.809943	0.177481	rs77960347	0.158544	0.0174439	3.29989e-20	-0.834095	-0.0917718	rs1800588	0.106861	0.00484667	2.79898e-108	-2.60258	-0.11804
met-d-IDL_P	Concentration of IDL particles	rs115849089	0.0253059	0.00639716	8.9e-05	0.146131	0.0369409	-0.630287	-0.159332	rs11207977	-0.0328709	0.00427492	6.29941e-16	-0.395848	0.0514807	-0.791662	0.102957	rs116843064	0.0444668	0.0146175	0.00219999	0.190001	0.0624589	-0.581075	-0.191016	rs2278426	-0.0325966	0.0110572	0.00379997	-0.73659	0.249861	-0.535524	0.181657	rs77960347	0.108796	0.0178511	5.39995e-10	-0.572373	-0.0939141	rs1800588	0.0664575	0.00496183	1.59993e-40	-1.61856	-0.120844
met-d-IDL_PL	Phospholipids in IDL	rs115849089	0.0280714	0.00623843	8.70001e-06	0.1621	0.0360243	-0.699167	-0.155379	rs11207977	-0.0358609	0.00416766	3.50026e-19	-0.431855	0.050189	-0.863673	0.100374	rs116843064	0.0572127	0.0142587	5.30005e-05	0.244463	0.0609258	-0.747634	-0.186327	rs2278426	-0.0453429	0.0107858	2.99999e-05	-1.02462	0.243728	-0.744931	0.177198	rs77960347	0.144345	0.0174106	5.70033e-17	-0.759395	-0.0915967	rs1800588	0.13684	0.00483527	5.00035e-178	-3.33271	-0.117762
met-d-IDL_PL_pct	Phospholipids to total lipids ratio in IDL	rs115849089	-0.129085	0.00648807	1.20005e-90	-0.745411	0.0374658	3.21508	-0.161597	rs11207977	-0.00488175	0.00433969	0.35	-0.0587884	0.0522607	-0.117572	0.104517	rs116843064	-0.16212	0.014849	8.10028e-29	-0.69272	0.063448	2.11852	-0.194041	rs2278426	0.0381867	0.0112324	0.00021	0.86291	0.25382	0.627363	0.184535	rs77960347	-0.126476	0.0181057	4.19952e-12	0.665386	-0.0952536	rs1800588	0.153619	0.00502935	4.60257e-211	-3.74136	-0.122489
met-d-IDL_TG	Triglycerides in IDL	rs115849089	-0.12184	0.00638186	1e-86	-0.703574	0.0368525	3.03464	-0.158951	rs11207977	-0.0695321	0.00426978	5.70033e-61	-0.83734	0.0514188	-1.67461	0.102833	rs116843064	-0.168075	0.0146398	2.39994e-32	-0.718165	0.0625542	2.19634	-0.191307	rs2278426	-0.0364478	0.0110741	0.00530005	-0.823616	0.250243	-0.598795	0.181935	rs77960347	0.0686848	0.0178401	6.59994e-05	-0.361349	-0.0938562	rs1800588	0.265815	0.0049374	0	-6.47387	-0.120249
met-d-IDL_TG_pct	Triglycerides to total lipids ratio in IDL	rs115849089	-0.15843	0.00623835	2.30144e-149	-0.914865	0.0360238	3.94597	-0.155377	rs11207977	-0.0330124	0.00417316	4.40048e-15	-0.397552	0.0502552	-0.79507	0.100506	rs116843064	-0.234254	0.0142676	1.50003e-62	-1.00094	0.0609638	3.06114	-0.186444	rs2278426	0.0140012	0.0107925	0.12	0.316387	0.24388	0.230023	0.177308	rs77960347	-0.0840758	0.0174484	3.2e-06	0.44232	-0.0917955	rs1800588	0.162834	0.00483995	1.79887e-258	-3.96579	-0.117876
met-d-Ile	Isoleucine	rs115849089	-0.0017428	0.00634522	0.780001	-0.0100639	0.0366409	0.0434074	-0.158039	rs11207977	-0.00224351	0.00424356	0.6	-0.0270174	0.051103	-0.0540326	0.102202	rs116843064	-0.0341955	0.0145375	0.0189998	-0.146113	0.062117	0.446854	-0.189971	rs2278426	0.00576008	0.0109967	0.6	0.130161	0.248494	0.0946314	0.180663	rs77960347	0.013967	0.0177004	0.43	-0.07348	-0.0931213	rs1800588	-0.00353722	0.0049201	0.47	0.0861482	-0.119828
met-d-L_HDL_C	Cholesterol in large HDL	rs115849089	0.134282	0.00568951	4.60257e-129	0.775421	0.0328545	-3.34452	-0.141707	rs11207977	0.00653318	0.00380442	0.0749998	0.0786758	0.0458147	0.157345	0.0916255	rs116843064	0.205507	0.013059	2.60016e-57	0.878107	0.0557996	-2.68549	-0.17065	rs2278426	-0.0633598	0.0098783	4.60045e-12	-1.43175	0.223221	-1.04093	0.162289	rs77960347	0.184762	0.0159059	4.40048e-32	-0.972027	-0.0836805	rs1800588	0.151851	0.00441191	1.39959e-273	-3.6983	-0.107451
met-d-L_HDL_C_pct	Cholesterol to total lipids ratio in large HDL	rs115849089	0.136925	0.00608706	2.30144e-115	0.790683	0.0351502	-3.41035	-0.151609	rs11207977	0.0580131	0.00407161	1e-46	0.698622	0.0490323	1.39719	0.0980605	rs116843064	0.231044	0.0139592	5.60015e-63	0.987224	0.059646	-3.0192	-0.182414	rs2278426	0.0124201	0.0105592	0.42	0.280659	0.238608	0.204048	0.173475	rs77960347	-0.0210969	0.0170277	0.12	0.11099	-0.0895822	rs1800588	0.00452631	0.00473174	0.43	-0.110237	-0.11524
met-d-L_HDL_CE	Cholesteryl esters in large HDL	rs115849089	0.137732	0.0057044	1.09901e-134	0.795343	0.0329405	-3.43045	-0.142078	rs11207977	0.00888659	0.00381483	0.017	0.107017	0.0459401	0.214024	0.0918762	rs116843064	0.210102	0.0130946	2.09991e-59	0.897741	0.0559517	-2.74553	-0.171115	rs2278426	-0.0608726	0.00990522	2.39994e-11	-1.37555	0.22383	-1.00007	0.162731	rs77960347	0.180961	0.01595	1.10002e-30	-0.95203	-0.0839125	rs1800588	0.144397	0.0044252	4.10204e-246	-3.51676	-0.107775
met-d-L_HDL_CE_pct	Cholesteryl esters to total lipids ratio in large HDL	rs115849089	0.137243	0.00617828	2.99916e-112	0.79252	0.0356769	-3.41827	-0.153881	rs11207977	0.0626194	0.00413339	3.40017e-52	0.754094	0.0497763	1.50812	0.0995484	rs116843064	0.230831	0.0141729	1.10002e-60	0.986314	0.0605591	-3.01641	-0.185206	rs2278426	0.0198833	0.0107209	0.13	0.449306	0.242262	0.326659	0.176132	rs77960347	-0.0384607	0.0172794	0.0129999	0.202341	-0.0909064	rs1800588	-0.0372084	0.0048012	1.50003e-15	0.906202	-0.116932
met-d-L_HDL_FC	Free cholesterol in large HDL	rs115849089	0.12097	0.00566438	1.39959e-106	0.69855	0.0327094	-3.01297	-0.141081	rs11207977	-0.00113927	0.00378625	0.8	-0.0137196	0.0455959	-0.0274381	0.0911879	rs116843064	0.18726	0.0129962	2.19989e-48	0.80014	0.0555312	-2.44704	-0.169829	rs2278426	-0.0704914	0.00983078	3.40017e-14	-1.5929	0.222147	-1.15809	0.161508	rs77960347	0.196333	0.015827	2.49977e-36	-1.0329	-0.0832654	rs1800588	0.175515	0.00438662	0	-4.27463	-0.106835
met-d-L_HDL_FC_pct	Free cholesterol to total lipids ratio in large HDL	rs115849089	0.073353	0.00600899	8.00018e-36	0.423582	0.0346993	-1.82698	-0.149664	rs11207977	0.0180779	0.00401463	2.99999e-06	0.217703	0.0483461	0.435388	0.0966882	rs116843064	0.130994	0.0137357	4.70002e-21	0.559722	0.058691	-1.71178	-0.179493	rs2278426	-0.0172212	0.0103902	0.051	-0.38915	0.234789	-0.282924	0.170699	rs77960347	0.0419001	0.0167798	0.015	-0.220435	-0.088278	rs1800588	0.159167	0.00465445	3.89942e-263	-3.87648	-0.113358
met-d-L_HDL_L	Total lipids in large HDL	rs115849089	0.123641	0.00567051	4.4978e-111	0.713974	0.0327448	-3.07949	-0.141234	rs11207977	-0.00567786	0.00379079	0.14	-0.0683756	0.0456506	-0.136745	0.0912973	rs116843064	0.186762	0.0130119	4.10015e-48	0.798012	0.0555983	-2.44054	-0.170035	rs2278426	-0.0783721	0.00984269	4.40048e-17	-1.77098	0.222417	-1.28756	0.161704	rs77960347	0.214749	0.0158427	2.99985e-43	-1.12979	-0.083348	rs1800588	0.171509	0.00439225	0	-4.17706	-0.106972
met-d-L_HDL_P	Concentration of large HDL particles	rs115849089	0.118307	0.00566072	3.99945e-102	0.683172	0.0326882	-2.94664	-0.14099	rs11207977	-0.00590798	0.00378361	0.12	-0.0711468	0.0455641	-0.142288	0.0911243	rs116843064	0.182698	0.0129887	1.80011e-46	0.780647	0.0554992	-2.38743	-0.169731	rs2278426	-0.076452	0.00982516	1.99986e-16	-1.7276	0.22202	-1.25602	0.161416	rs77960347	0.211078	0.0158148	3.59998e-42	-1.11048	-0.0832012	rs1800588	0.174952	0.00438371	0	-4.26092	-0.106764
met-d-L_HDL_PL	Phospholipids in large HDL	rs115849089	0.123179	0.00568785	1.69824e-109	0.711306	0.0328449	-3.06799	-0.141666	rs11207977	-0.0101619	0.00380248	0.00729995	-0.122375	0.0457913	-0.244739	0.0915788	rs116843064	0.182547	0.0130503	1.29987e-45	0.780002	0.0557624	-2.38546	-0.170536	rs2278426	-0.0846458	0.00987175	2.19989e-19	-1.91275	0.223073	-1.39063	0.162181	rs77960347	0.228941	0.015888	9.30037e-49	-1.20445	-0.0835863	rs1800588	0.171062	0.00440562	0	-4.16618	-0.107298
met-d-L_HDL_PL_pct	Phospholipids to total lipids ratio in large HDL	rs115849089	-0.049397	0.00625689	3.10027e-15	-0.285247	0.0361309	1.23032	-0.155839	rs11207977	-0.034305	0.00417896	1.99986e-16	-0.413118	0.0503251	-0.8262	0.100646	rs116843064	-0.106463	0.014334	2.70023e-13	-0.454904	0.0612475	1.39122	-0.187311	rs2278426	-0.0182007	0.0108428	0.11	-0.411284	0.245016	-0.299016	0.178135	rs77960347	0.0233187	0.0174678	0.15	-0.122679	-0.0918976	rs1800588	-0.0861518	0.00485335	2.49977e-70	2.09821	-0.118202
met-d-L_HDL_TG	Triglycerides in large HDL	rs115849089	-0.0871948	0.00620481	8.49963e-48	-0.503513	0.0358301	2.17174	-0.154541	rs11207977	-0.0888667	0.00414864	7.7983e-106	-1.07018	0.04996	-2.14026	0.0999157	rs116843064	-0.133935	0.0142184	3.19963e-22	-0.572289	0.0607536	1.75021	-0.185801	rs2278426	-0.108214	0.0107553	1.20005e-22	-2.44533	0.243039	-1.77783	0.176697	rs77960347	0.27341	0.017321	2.19989e-59	-1.4384	-0.0911253	rs1800588	0.307637	0.00478957	0	-7.49243	-0.116649
met-d-L_HDL_TG_pct	Triglycerides to total lipids ratio in large HDL	rs115849089	-0.192765	0.00608976	8.3946e-228	-1.11314	0.0351658	4.80114	-0.151676	rs11207977	-0.0663846	0.00407896	3.19963e-61	-0.799436	0.0491208	-1.5988	0.0982375	rs116843064	-0.299251	0.0139803	1.30017e-105	-1.27866	0.0597362	3.9105	-0.182689	rs2278426	-0.00872961	0.0105752	0.780001	-0.197264	0.238969	-0.143417	0.173738	rs77960347	0.0123741	0.0170551	0.3	-0.0650998	-0.0897264	rs1800588	0.0784823	0.00473694	2.39994e-64	-1.91142	-0.115367
met-d-L_LDL_C	Cholesterol in large LDL	rs115849089	0.0269592	0.00639326	3.09999e-05	0.155678	0.0369183	-0.671465	-0.159235	rs11207977	-0.0260099	0.00427101	1.29999e-10	-0.313224	0.0514336	-0.626422	0.102863	rs116843064	0.0560138	0.0146057	9.29994e-05	0.23934	0.0624085	-0.731967	-0.190862	rs2278426	-0.0261518	0.0110483	0.0179999	-0.590956	0.24966	-0.429644	0.181511	rs77960347	0.0956421	0.0178407	7.19996e-08	-0.50317	-0.0938594	rs1800588	0.043068	0.00495934	1.20005e-17	-1.04891	-0.120784
met-d-L_LDL_C_pct	Cholesterol to total lipids ratio in large LDL	rs115849089	0.0978573	0.006298	7.59976e-56	0.565084	0.0363683	-2.4373	-0.156863	rs11207977	0.0171589	0.00420915	8.30004e-05	0.206636	0.0506886	0.413254	0.101373	rs116843064	0.156627	0.0144008	1.50003e-27	0.669249	0.0615329	-2.04674	-0.188184	rs2278426	-0.00696693	0.0108933	0.450001	-0.157433	0.246157	-0.114459	0.178964	rs77960347	0.0744922	0.0175849	5.19996e-05	-0.391901	-0.0925136	rs1800588	-0.0899426	0.00488462	7.89951e-79	2.19053	-0.118964
met-d-L_LDL_CE	Cholesteryl esters in large LDL	rs115849089	0.0139232	0.00640843	0.0369999	0.0804005	0.0370059	-0.346781	-0.159613	rs11207977	-0.0308611	0.00428123	4.30031e-14	-0.371645	0.0515567	-0.743258	0.103109	rs116843064	0.0386762	0.0146437	0.00700003	0.165259	0.0625708	-0.505406	-0.191358	rs2278426	-0.0274084	0.011077	0.015	-0.619351	0.250308	-0.450288	0.181982	rs77960347	0.0953965	0.0178829	9.49992e-08	-0.501878	-0.0940814	rs1800588	0.0457609	0.00497107	1.29987e-19	-1.1145	-0.121069
met-d-L_LDL_CE_pct	Cholesteryl esters to total lipids ratio in large LDL	rs115849089	-0.0533437	0.0064822	5.19996e-17	-0.308037	0.0374319	1.32862	-0.16145	rs11207977	-0.038038	0.0043333	3.29989e-19	-0.458072	0.0521837	-0.916106	0.104363	rs116843064	-0.0497129	0.0148472	0.00109999	-0.212417	0.0634404	0.64963	-0.194018	rs2278426	-0.0223442	0.0112309	0.0569994	-0.504915	0.253786	-0.367089	0.184511	rs77960347	0.0654847	0.0180864	0.000449997	-0.344513	-0.095152	rs1800588	-0.0620765	0.00502675	7.39946e-37	1.51186	-0.122425
met-d-L_LDL_FC	Free cholesterol in large LDL	rs115849089	0.0609263	0.00634861	3.29989e-22	0.351823	0.0366605	-1.51747	-0.158123	rs11207977	-0.0124347	0.0042413	0.00129999	-0.149745	0.0510758	-0.299477	0.102147	rs116843064	0.100373	0.0144969	2.29985e-12	0.428882	0.0619436	-1.31164	-0.18944	rs2278426	-0.0221118	0.010966	0.0389996	-0.499663	0.2478	-0.363271	0.180159	rs77960347	0.0938156	0.0177184	1.09999e-07	-0.493561	-0.093216	rs1800588	0.0347744	0.00492529	3.80014e-12	-0.846923	-0.119954
met-d-L_LDL_FC_pct	Free cholesterol to total lipids ratio in large LDL	rs115849089	0.176528	0.00615255	1.39959e-188	1.01937	0.0355283	-4.39673	-0.15324	rs11207977	0.0549094	0.00411733	5.79963e-41	0.661246	0.0495829	1.32244	0.0991616	rs116843064	0.256993	0.0140958	8.60003e-76	1.0981	0.0602297	-3.35829	-0.184199	rs2278426	0.00563466	0.0106626	0.83	0.127327	0.240944	0.0925709	0.175174	rs77960347	0.0439382	0.017221	0.0189998	-0.231158	-0.0905992	rs1800588	-0.0515955	0.00478425	1.80011e-28	1.2566	-0.116519
met-d-L_LDL_L	Total lipids in large LDL	rs115849089	0.0194834	0.00640278	0.00290001	0.112508	0.0369733	-0.485268	-0.159472	rs11207977	-0.0290843	0.00427762	8.19974e-13	-0.350247	0.0515132	-0.700465	0.103022	rs116843064	0.0453468	0.0146297	0.0016	0.193762	0.062511	-0.592575	-0.191175	rs2278426	-0.0272608	0.0110665	0.0140001	-0.616016	0.250071	-0.447863	0.18181	rs77960347	0.094581	0.0178674	1e-07	-0.497588	-0.0939999	rs1800588	0.0534378	0.00496656	2.29985e-26	-1.30147	-0.120959
met-d-L_LDL_P	Concentration of large LDL particles	rs115849089	-0.0296842	0.0064436	9.69996e-07	-0.171414	0.037209	0.739336	-0.160489	rs11207977	-0.0333894	0.00430431	2.90001e-16	-0.402092	0.0518346	-0.804149	0.103665	rs116843064	-0.0091658	0.0147258	0.51	-0.0391644	0.0629216	0.119775	-0.192431	rs2278426	-0.0064681	0.0111392	0.649999	-0.146161	0.251714	-0.106263	0.183004	rs77960347	0.0367449	0.0179822	0.0439997	-0.193314	-0.0946038	rs1800588	0.0524995	0.0049982	5.00035e-25	-1.27861	-0.12173
met-d-L_LDL_PL	Phospholipids in large LDL	rs115849089	0.0298034	0.0064169	3.59998e-06	0.172102	0.0370549	-0.742305	-0.159824	rs11207977	-0.025746	0.00428756	1.89998e-10	-0.310046	0.0516329	-0.620066	0.103261	rs116843064	0.0562251	0.0146619	9.09997e-05	0.240243	0.0626486	-0.734729	-0.191596	rs2278426	-0.0261324	0.0110908	0.0179999	-0.590517	0.25062	-0.429325	0.182209	rs77960347	0.0929833	0.0179063	1.7e-07	-0.489182	-0.0942045	rs1800588	0.0262399	0.00497789	4.20001e-07	-0.639067	-0.121235
met-d-L_LDL_PL_pct	Phospholipids to total lipids ratio in large LDL	rs115849089	0.0689828	0.00646606	2.19989e-27	0.398346	0.0373387	-1.71814	-0.161048	rs11207977	0.0316026	0.00432318	1.39991e-13	0.380574	0.0520619	0.761116	0.104119	rs116843064	0.0688544	0.0148203	2.39999e-06	0.294207	0.0633254	-0.899763	-0.193666	rs2278426	0.0160747	0.0112106	0.22	0.363242	0.253327	0.264089	0.184177	rs77960347	-0.0369008	0.018046	0.0379997	0.194134	-0.0949395	rs1800588	-0.206975	0.00500941	0	5.04083	-0.122003
met-d-L_LDL_TG	Triglycerides in large LDL	rs115849089	-0.103299	0.00639939	3.40017e-62	-0.596508	0.0369537	2.57284	-0.159388	rs11207977	-0.0559166	0.00428098	1.69981e-39	-0.673375	0.0515537	-1.34669	0.103103	rs116843064	-0.135399	0.0146783	6.79986e-21	-0.578544	0.0627187	1.76934	-0.191811	rs2278426	-0.0241219	0.0111032	0.0690001	-0.545086	0.2509	-0.396295	0.182413	rs77960347	0.033971	0.017885	0.051	-0.17872	-0.0940925	rs1800588	0.237756	0.00495536	0	-5.7905	-0.120687
met-d-L_LDL_TG_pct	Triglycerides to total lipids ratio in large LDL	rs115849089	-0.125313	0.0063345	2.60016e-90	-0.723629	0.036579	3.12114	-0.157772	rs11207977	-0.0264213	0.00423595	6.80002e-10	-0.318178	0.0510114	-0.63633	0.102018	rs116843064	-0.187129	0.0144894	7.19946e-39	-0.79958	0.0619115	2.44533	-0.189342	rs2278426	0.00534873	0.0109603	0.52	0.120866	0.247671	0.0878734	0.180065	rs77960347	-0.0645654	0.0177007	0.000460002	0.339677	-0.0931229	rs1800588	0.19791	0.00490746	0	-4.82005	-0.11952
met-d-L_VLDL_C	Cholesterol in large VLDL	rs115849089	-0.166281	0.00631544	1.59956e-156	-0.960202	0.036469	4.14152	-0.157297	rs11207977	-0.0753181	0.00422542	5.40008e-74	-0.907018	0.0508846	-1.81396	0.101765	rs116843064	-0.215828	0.0144875	4.60045e-51	-0.922208	0.0619034	2.82036	-0.189317	rs2278426	-0.0266901	0.0109588	0.0369999	-0.60312	0.247637	-0.438487	0.18004	rs77960347	0.0443172	0.0176579	0.00589997	-0.233151	-0.0928977	rs1800588	0.000176323	0.00490823	0.760001	-0.00429431	-0.119539
met-d-L_VLDL_C_pct	Cholesterol to total lipids ratio in large VLDL	rs115849089	0.0498952	0.00631408	2.39994e-15	0.288123	0.0364611	-1.24273	-0.157263	rs11207977	0.0157858	0.0042208	8e-05	0.1901	0.0508289	0.380185	0.101654	rs116843064	0.0626311	0.0144679	3.09999e-05	0.267615	0.0618197	-0.81844	-0.189061	rs2278426	0.0257293	0.0109418	0.00690001	0.581408	0.247253	0.422702	0.179761	rs77960347	-0.0334274	0.0176213	0.0719996	0.175861	-0.0927051	rs1800588	0.138635	0.00489418	9.39723e-183	-3.37643	-0.119197
met-d-L_VLDL_CE	Cholesteryl esters in large VLDL	rs115849089	-0.157063	0.00638127	3.49945e-137	-0.906972	0.0368491	3.91192	-0.158937	rs11207977	-0.0754102	0.00426825	1.39991e-72	-0.908127	0.0514004	-1.81618	0.102796	rs116843064	-0.200371	0.0146318	1.29987e-43	-0.856162	0.06252	2.61837	-0.191203	rs2278426	-0.0281579	0.0110681	0.0280001	-0.636288	0.250107	-0.462601	0.181836	rs77960347	0.0584091	0.0178335	0.000420001	-0.307289	-0.0938215	rs1800588	0.0185323	0.00495712	0.000569994	-0.45135	-0.12073
met-d-L_VLDL_CE_pct	Cholesteryl esters to total lipids ratio in large VLDL	rs115849089	0.0769867	0.00618371	3.19963e-36	0.444565	0.0357083	-1.91749	-0.154016	rs11207977	0.0208935	0.00413394	1.40001e-07	0.25161	0.0497829	0.503198	0.0995617	rs116843064	0.108244	0.0141746	8.4004e-14	0.462514	0.0605664	-1.41449	-0.185228	rs2278426	0.0158923	0.01072	0.0879995	0.35912	0.242241	0.261092	0.176117	rs77960347	0.00869876	0.0172676	0.58	-0.0457639	-0.0908443	rs1800588	0.139125	0.00479473	1.69824e-192	-3.38836	-0.116775
met-d-L_VLDL_FC	Free cholesterol in large VLDL	rs115849089	-0.170852	0.00624444	6.99842e-169	-0.986597	0.036059	4.25536	-0.155529	rs11207977	-0.0731573	0.00417887	3.40017e-71	-0.880996	0.050324	-1.76192	0.100644	rs116843064	-0.225512	0.0143306	1.80011e-56	-0.963586	0.061233	2.94691	-0.187267	rs2278426	-0.0243236	0.0108402	0.061	-0.549644	0.244957	-0.399608	0.178092	rs77960347	0.0284091	0.0174666	0.0659994	-0.149459	-0.0918913	rs1800588	-0.0177609	0.00485477	5.39995e-05	0.432563	-0.118237
met-d-L_VLDL_FC_pct	Free cholesterol to total lipids ratio in large VLDL	rs115849089	-0.0299385	0.0064047	1.2e-06	-0.172882	0.0369844	0.74567	-0.15952	rs11207977	-1.24081e-05	0.00428161	0.96	-0.000149424	0.0515612	-0.000298836	0.103118	rs116843064	-0.0664294	0.0146737	2.59998e-06	-0.283845	0.062699	0.868074	-0.19175	rs2278426	0.0523645	0.0110975	1.40001e-07	1.18329	0.250772	0.860288	0.182319	rs77960347	-0.132955	0.0178647	2.39994e-13	0.699472	-0.0939857	rs1800588	0.0956911	0.00496519	3.69999e-85	-2.33054	-0.120926
met-d-L_VLDL_L	Total lipids in large VLDL	rs115849089	-0.171082	0.00623863	6.9024e-169	-0.987925	0.0360254	4.26109	-0.155384	rs11207977	-0.0744516	0.00417512	2.19989e-73	-0.896583	0.0502788	-1.79309	0.100553	rs116843064	-0.224049	0.0143173	1.50003e-55	-0.957335	0.0611762	2.92779	-0.187093	rs2278426	-0.031249	0.0108301	0.00909997	-0.706138	0.244729	-0.513385	0.177926	rs77960347	0.0441907	0.017449	0.00659994	-0.232486	-0.0917987	rs1800588	-0.0326424	0.00484972	7.8001e-13	0.794999	-0.118114
met-d-L_VLDL_P	Concentration of large VLDL particles	rs115849089	-0.174209	0.00623271	5.29663e-176	-1.00598	0.0359912	4.33898	-0.155236	rs11207977	-0.0748185	0.0041715	2.09991e-74	-0.901001	0.0502353	-1.80193	0.100466	rs116843064	-0.230903	0.0143056	3.19963e-59	-0.986622	0.0611262	3.01735	-0.18694	rs2278426	-0.029601	0.0108213	0.016	-0.668898	0.24453	-0.48631	0.177781	rs77960347	0.037795	0.0174356	0.0189998	-0.198838	-0.0917282	rs1800588	-0.0133678	0.00484611	0.00179999	0.32557	-0.118026
met-d-L_VLDL_PL	Phospholipids in large VLDL	rs115849089	-0.176632	0.00622797	2.50035e-181	-1.01997	0.0359639	4.39932	-0.155118	rs11207977	-0.0744841	0.00416839	6.4998e-74	-0.896974	0.0501978	-1.79387	0.100391	rs116843064	-0.234012	0.0142958	3.90032e-61	-0.999906	0.0610843	3.05798	-0.186812	rs2278426	-0.0258314	0.0108138	0.0439997	-0.583716	0.244361	-0.42438	0.177658	rs77960347	0.0261995	0.0174242	0.0899995	-0.137835	-0.0916682	rs1800588	-0.00763258	0.00484293	0.0569994	0.18589	-0.117948
met-d-L_VLDL_PL_pct	Phospholipids to total lipids ratio in large VLDL	rs115849089	-0.14568	0.00627115	1.39959e-124	-0.84124	0.0362132	3.62841	-0.156194	rs11207977	-0.0557075	0.00419509	5.50047e-41	-0.670857	0.0505193	-1.34166	0.101034	rs116843064	-0.209229	0.0143844	1.29987e-49	-0.894011	0.0614629	2.73413	-0.18797	rs2278426	0.0102474	0.0108787	0.12	0.231562	0.245827	0.168353	0.178724	rs77960347	-0.0615433	0.0175287	0.000860003	0.323777	-0.092218	rs1800588	0.132752	0.00486687	2.39883e-170	-3.23315	-0.118532
met-d-L_VLDL_TG	Triglycerides in large VLDL	rs115849089	-0.164679	0.00621172	2.79898e-157	-0.950951	0.03587	4.10161	-0.154714	rs11207977	-0.0716115	0.00415713	8.10028e-69	-0.862381	0.0500622	-1.72469	0.10012	rs116843064	-0.214116	0.0142554	3.90032e-51	-0.914893	0.0609117	2.79799	-0.186284	rs2278426	-0.0348364	0.0107833	0.0025	-0.787203	0.243672	-0.572321	0.177157	rs77960347	0.0516857	0.0173708	0.0017	-0.271917	-0.0913873	rs1800588	-0.0634042	0.00482719	2.49977e-42	1.5442	-0.117565
met-d-L_VLDL_TG_pct	Triglycerides to total lipids ratio in large VLDL	rs115849089	0.0339985	0.0064355	6.1e-08	0.196327	0.0371623	-0.846791	-0.160287	rs11207977	0.0145113	0.0043015	0.000920005	0.174752	0.0518008	0.34949	0.103597	rs116843064	0.0596014	0.0147451	1.5e-05	0.25467	0.0630041	-0.778849	-0.192683	rs2278426	-0.0268537	0.0111514	0.00359998	-0.606817	0.25199	-0.441175	0.183204	rs77960347	0.0589705	0.017952	0.00179999	-0.310242	-0.0944449	rs1800588	-0.165263	0.00498562	1.69824e-248	4.02494	-0.121424
met-d-LA	Linoleic acid	rs115849089	-0.0412038	0.00634189	9.30037e-11	-0.237934	0.0366217	1.02625	-0.157956	rs11207977	-0.0860982	0.00423769	1.10002e-95	-1.03684	0.0510323	-2.07359	0.10206	rs116843064	-0.0254149	0.0145211	0.0840001	-0.108595	0.062047	0.332112	-0.189756	rs2278426	-0.0871286	0.0109883	7.00003e-15	-1.96886	0.248304	-1.43142	0.180525	rs77960347	0.248604	0.0176915	1.10002e-45	-1.3079	-0.0930745	rs1800588	0.0955255	0.00491793	2.19989e-83	-2.3265	-0.119775
met-d-LA_pct	Ratio of linoleic acid to total fatty acids	rs115849089	0.0645939	0.00632218	6.70039e-25	0.373002	0.0365079	-1.60882	-0.157465	rs11207977	0.00789019	0.00422802	0.0700003	0.0950175	0.0509159	0.190027	0.101827	rs116843064	0.113477	0.0144868	1.29987e-14	0.484874	0.0619004	-1.48287	-0.189308	rs2278426	0.00170065	0.0109623	0.79	0.0384298	0.247717	0.0279397	0.180098	rs77960347	0.0499557	0.0176478	0.00850002	-0.262815	-0.0928446	rs1800588	-0.0147251	0.0049057	0.00179999	0.358627	-0.119477
met-d-Lactate	Lactate	rs115849089	-0.00858329	0.00647488	0.18	-0.0495648	0.0373897	0.213782	-0.161268	rs11207977	0.000657192	0.00432799	0.88	0.00791423	0.0521198	0.0158278	0.104235	rs116843064	-0.0115262	0.014836	0.44	-0.0492501	0.0633925	0.15062	-0.193871	rs2278426	-0.00453509	0.0112184	0.69	-0.10248	0.253504	-0.0745062	0.184305	rs77960347	0.0067437	0.0180587	0.709999	-0.0354784	-0.0950063	rs1800588	-0.00357044	0.00501979	0.48	0.0869573	-0.122256
met-d-LDL_C	LDL cholesterol	rs115849089	0.00834017	0.00643805	0.23	0.0481609	0.037177	-0.207726	-0.160351	rs11207977	-0.029333	0.00430125	6.89922e-13	-0.353242	0.0517978	-0.706455	0.103591	rs116843064	0.0298605	0.0147114	0.0379997	0.12759	0.0628601	-0.390206	-0.192243	rs2278426	-0.0225303	0.0111282	0.0430002	-0.50912	0.251465	-0.370147	0.182823	rs77960347	0.0811168	0.0179651	6.29999e-06	-0.426753	-0.0945139	rs1800588	0.0219527	0.00499429	3.2e-05	-0.534653	-0.121635
met-d-LDL_CE	Cholesteryl esters in LDL	rs115849089	-0.0086234	0.00644887	0.14	-0.0497964	0.0372395	0.214781	-0.16062	rs11207977	-0.0363404	0.0043087	1.20005e-18	-0.437629	0.0518875	-0.875221	0.103771	rs116843064	0.00696628	0.0147416	0.58	0.0297661	0.0629891	-0.0910327	-0.192638	rs2278426	-0.0259381	0.0111511	0.0219999	-0.586127	0.251983	-0.426133	0.1832	rs77960347	0.0855706	0.0179958	2e-06	-0.450184	-0.0946754	rs1800588	0.0259697	0.00500284	7.49998e-07	-0.632486	-0.121843
met-d-LDL_FC	Free cholesterol in LDL	rs115849089	0.0528872	0.00639675	7.39946e-17	0.305401	0.0369385	-1.31725	-0.159322	rs11207977	-0.0097175	0.00427336	0.01	-0.117023	0.0514619	-0.234036	0.102919	rs116843064	0.0887132	0.0146033	7.79992e-10	0.379061	0.0623982	-1.15927	-0.19083	rs2278426	-0.0127897	0.0110465	0.23	-0.289011	0.249619	-0.21012	0.181481	rs77960347	0.0660263	0.0178518	0.000230001	-0.347362	-0.0939178	rs1800588	0.0105183	0.00496261	0.0569994	-0.256171	-0.120863
met-d-LDL_L	Total lipids in LDL	rs115849089	0.000243789	0.00644414	0.94	0.00140778	0.0372122	-0.00607199	-0.160502	rs11207977	-0.0317764	0.00430549	7.8001e-15	-0.382667	0.0518488	-0.765302	0.103693	rs116843064	0.0188977	0.0147262	0.18	0.0807477	0.0629233	-0.246948	-0.192436	rs2278426	-0.0222163	0.0111394	0.0490004	-0.502025	0.251719	-0.364988	0.183007	rs77960347	0.0762626	0.0179827	2.19999e-05	-0.401215	-0.0946065	rs1800588	0.0315176	0.00499908	1.2e-09	-0.767604	-0.121751
met-d-LDL_P	Concentration of LDL particles	rs115849089	-0.0403212	0.00646068	6.4003e-11	-0.232838	0.0373077	1.00427	-0.160914	rs11207977	-0.0369496	0.00431636	2.90001e-19	-0.444965	0.0519797	-0.889893	0.103955	rs116843064	-0.0313626	0.0147696	0.0350002	-0.134009	0.0631088	0.409835	-0.193004	rs2278426	-0.0112537	0.0111723	0.38	-0.254301	0.252462	-0.184885	0.183548	rs77960347	0.044154	0.0180302	0.0140001	-0.232293	-0.0948563	rs1800588	0.0402336	0.00501198	6.4003e-15	-0.979881	-0.122066
met-d-LDL_PL	Phospholipids in LDL	rs115849089	0.0109445	0.00645086	0.11	0.0631998	0.037251	-0.272592	-0.16067	rs11207977	-0.0257544	0.00431	1.89998e-10	-0.310147	0.0519031	-0.620268	0.103802	rs116843064	0.032536	0.014735	0.025	0.139023	0.0629609	-0.425168	-0.192551	rs2278426	-0.0159175	0.0111461	0.16	-0.35969	0.25187	-0.261506	0.183117	rs77960347	0.0613056	0.0180011	0.000669993	-0.322527	-0.0947033	rs1800588	0.00878409	0.00500437	0.15	-0.213935	-0.12188
met-d-LDL_size	Average diameter for LDL particles	rs115849089	0.0752435	0.0063177	2.09991e-32	0.434499	0.036482	-1.87407	-0.157353	rs11207977	0.0146181	0.00422508	0.000599998	0.176038	0.0508805	0.352062	0.101757	rs116843064	0.149062	0.0144752	4.40048e-24	0.636925	0.0618508	-1.94789	-0.189156	rs2278426	0.016135	0.0109496	0.16	0.364605	0.24743	0.265079	0.179889	rs77960347	-0.00744142	0.0176319	0.5	0.0391491	-0.0927609	rs1800588	0.058985	0.00490063	2.19989e-33	-1.43657	-0.119354
met-d-LDL_TG	Triglycerides in LDL	rs115849089	-0.119309	0.0063863	1e-81	-0.688958	0.0368782	2.9716	-0.159062	rs11207977	-0.0605785	0.00427262	1.59993e-46	-0.729516	0.051453	-1.45897	0.102902	rs116843064	-0.157294	0.0146513	1.50003e-27	-0.672099	0.0626033	2.05546	-0.191458	rs2278426	-0.0245638	0.0110828	0.064	-0.555071	0.25044	-0.403555	0.182077	rs77960347	0.034765	0.0178531	0.0409996	-0.182898	-0.0939246	rs1800588	0.208288	0.00494997	0	-5.07281	-0.120555
met-d-Leu	Leucine	rs115849089	-0.00540721	0.00620002	0.38	-0.0312243	0.0358025	0.134676	-0.154422	rs11207977	0.000383659	0.00414603	0.93	0.00462021	0.0499285	0.00924003	0.0998528	rs116843064	-0.0269165	0.0142051	0.0580003	-0.115011	0.0606967	0.351735	-0.185627	rs2278426	0.0105809	0.0107453	0.32	0.239098	0.242813	0.173832	0.176533	rs77960347	0.00977461	0.0172961	0.57	-0.0514239	-0.0909943	rs1800588	-0.013629	0.00480765	0.00460002	0.331931	-0.117089
met-d-M_HDL_C	Cholesterol in medium HDL	rs115849089	0.139054	0.00594419	1.59956e-124	0.802977	0.0343252	-3.46338	-0.14805	rs11207977	-0.0268202	0.00397566	2.90001e-12	-0.322982	0.0478768	-0.645937	0.0957497	rs116843064	0.195394	0.0136324	1.69981e-48	0.834896	0.0582497	-2.55334	-0.178143	rs2278426	-0.10467	0.010312	7.39946e-26	-2.36524	0.233022	-1.71961	0.169414	rs77960347	0.288043	0.0165977	6.4998e-70	-1.51539	-0.08732	rs1800588	0.0733258	0.00461512	2.70023e-59	-1.78583	-0.1124
met-d-M_HDL_C_pct	Cholesterol to total lipids ratio in medium HDL	rs115849089	0.189245	0.00614402	5.79429e-215	1.09281	0.0354791	-4.71347	-0.153027	rs11207977	0.0643537	0.00411397	2.90001e-56	0.774979	0.0495424	1.54989	0.0990807	rs116843064	0.277213	0.0141021	1.59993e-88	1.1845	0.0602566	-3.62252	-0.184281	rs2278426	0.00870694	0.0106673	0.73	0.196752	0.24105	0.143045	0.175251	rs77960347	0.0061797	0.0171986	0.9	-0.0325112	-0.0904813	rs1800588	-0.0605068	0.0047776	1.20005e-38	1.47363	-0.116357
met-d-M_HDL_CE	Cholesteryl esters in medium HDL	rs115849089	0.144008	0.00596582	1.39959e-132	0.831585	0.0344501	-3.58677	-0.148589	rs11207977	-0.0237382	0.00399042	6.1e-10	-0.285867	0.0480546	-0.57171	0.0961051	rs116843064	0.201349	0.0136818	6.09958e-51	0.860341	0.0584607	-2.63115	-0.178789	rs2278426	-0.101886	0.0103494	1.69981e-24	-2.30233	0.233867	-1.67387	0.170029	rs77960347	0.282123	0.0166598	1.10002e-66	-1.48424	-0.0876467	rs1800588	0.0605392	0.00463281	1.10002e-40	-1.47442	-0.112831
met-d-M_HDL_CE_pct	Cholesteryl esters to total lipids ratio in medium HDL	rs115849089	0.183707	0.00625923	5.10505e-195	1.06083	0.0361444	-4.57554	-0.155897	rs11207977	0.076928	0.00419063	1.50003e-76	0.926405	0.0504656	1.85273	0.100927	rs116843064	0.268634	0.0143641	8.10028e-81	1.14784	0.0613761	-3.51041	-0.187705	rs2278426	0.030858	0.0108655	0.017	0.697302	0.245529	0.506961	0.178507	rs77960347	-0.0530667	0.0175131	0.00109999	0.279182	-0.0921359	rs1800588	-0.116431	0.0048621	2.39883e-131	2.83565	-0.118415
met-d-M_HDL_FC	Free cholesterol in medium HDL	rs115849089	0.116112	0.00588059	4.00037e-89	0.670497	0.0339579	-2.89197	-0.146466	rs11207977	-0.0381262	0.00393204	3.69999e-23	-0.459134	0.0473516	-0.91823	0.0946991	rs116843064	0.167066	0.0134865	7.00003e-37	0.713854	0.0576262	-2.18316	-0.176237	rs2278426	-0.113173	0.0102017	1.99986e-30	-2.55739	0.230529	-1.8593	0.167602	rs77960347	0.305424	0.0164137	1.80011e-79	-1.60683	-0.086352	rs1800588	0.121848	0.00456104	6.39735e-164	-2.96758	-0.111083
met-d-M_HDL_FC_pct	Free cholesterol to total lipids ratio in medium HDL	rs115849089	0.126526	0.00572901	2.30144e-113	0.730634	0.0330826	-3.15135	-0.142691	rs11207977	-0.00393564	0.00383045	0.3	-0.0473949	0.0461282	-0.0947858	0.0922524	rs116843064	0.194615	0.0131339	3.80014e-52	0.831567	0.0561196	-2.54316	-0.171629	rs2278426	-0.0697478	0.00993494	1.29987e-13	-1.5761	0.224501	-1.14587	0.163219	rs77960347	0.192592	0.0160078	2.90001e-34	-1.01322	-0.0842166	rs1800588	0.154134	0.00444101	5.00035e-276	-3.7539	-0.10816
met-d-M_HDL_L	Total lipids in medium HDL	rs115849089	0.10428	0.00599914	5.50047e-69	0.602172	0.0346425	-2.59727	-0.149419	rs11207977	-0.0493586	0.00401061	4.90004e-36	-0.5944	0.0482977	-1.18875	0.0965914	rs116843064	0.145257	0.0137497	6.09958e-27	0.620666	0.0587509	-1.89816	-0.179676	rs2278426	-0.122778	0.0104007	2.19989e-33	-2.77443	0.235026	-2.0171	0.170871	rs77960347	0.327163	0.0167395	4.10015e-87	-1.72119	-0.088066	rs1800588	0.101401	0.00465375	1.09901e-109	-2.4696	-0.113341
met-d-M_HDL_P	Concentration of medium HDL particles	rs115849089	0.112152	0.00595294	5.00035e-81	0.64763	0.0343757	-2.79334	-0.148268	rs11207977	-0.0445628	0.00397998	2.70023e-30	-0.536647	0.0479289	-1.07325	0.0958537	rs116843064	0.15712	0.0136462	8.60003e-32	0.671355	0.0583086	-2.05319	-0.178323	rs2278426	-0.11964	0.0103225	1.80011e-32	-2.70352	0.233259	-1.96555	0.169587	rs77960347	0.321644	0.0166126	4.90004e-86	-1.69216	-0.0873984	rs1800588	0.102695	0.00461835	2.79898e-114	-2.50111	-0.112479
met-d-M_HDL_PL	Phospholipids in medium HDL	rs115849089	0.0902701	0.00604313	4.10015e-51	0.521271	0.0348965	-2.24833	-0.150515	rs11207977	-0.0576695	0.00403952	1.59993e-47	-0.694484	0.0486459	-1.38891	0.0972877	rs116843064	0.125176	0.0138473	4.70002e-20	0.534862	0.0591679	-1.63575	-0.180951	rs2278426	-0.129033	0.0104746	8.99912e-36	-2.91578	0.236696	-2.11986	0.172085	rs77960347	0.339194	0.0168595	9.09913e-92	-1.78449	-0.0886973	rs1800588	0.103912	0.00468705	1.99986e-113	-2.53075	-0.114152
met-d-M_HDL_PL_pct	Phospholipids to total lipids ratio in medium HDL	rs115849089	-0.150091	0.00612762	1.09901e-135	-0.866711	0.0353844	3.73828	-0.152619	rs11207977	-0.0421453	0.00409833	1.50003e-24	-0.507534	0.0493541	-1.01503	0.098704	rs116843064	-0.215255	0.0140504	8.30042e-54	-0.91976	0.0600357	2.81287	-0.183605	rs2278426	0.00564045	0.0106283	0.41	0.127458	0.240169	0.092666	0.174611	rs77960347	-0.0497258	0.0171291	0.00549997	0.261606	-0.0901157	rs1800588	-0.025706	0.00476034	6.80002e-08	0.626064	-0.115937
met-d-M_HDL_TG	Triglycerides in medium HDL	rs115849089	-0.139669	0.00637765	2.60016e-111	-0.806529	0.0368282	3.4787	-0.158846	rs11207977	-0.106811	0.00426705	9.09913e-144	-1.28627	0.0513859	-2.57243	0.102767	rs116843064	-0.212889	0.0146213	1.50003e-49	-0.90965	0.0624751	2.78195	-0.191066	rs2278426	-0.0953068	0.0110601	1e-16	-2.15366	0.249927	-1.56578	0.181705	rs77960347	0.227209	0.0178264	1.39991e-39	-1.19534	-0.0937842	rs1800588	0.17868	0.0049461	4.89779e-293	-4.35171	-0.120461
met-d-M_HDL_TG_pct	Triglycerides to total lipids ratio in medium HDL	rs115849089	-0.202948	0.00618699	5.10505e-245	-1.17194	0.0357272	5.05477	-0.154098	rs11207977	-0.0756001	0.00414457	1.59993e-76	-0.910414	0.0499109	-1.82075	0.0998177	rs116843064	-0.300617	0.0142068	5.79429e-104	-1.2845	0.060704	3.92835	-0.185649	rs2278426	-0.0182317	0.0107465	0.25	-0.411984	0.24284	-0.299526	0.176552	rs77960347	0.024243	0.0173278	0.0870001	-0.127542	-0.091161	rs1800588	0.114462	0.0048101	1.30017e-130	-2.7877	-0.117149
met-d-M_LDL_C	Cholesterol in medium LDL	rs115849089	-0.0254761	0.00647746	4.20001e-05	-0.147114	0.0374046	0.634526	-0.161332	rs11207977	-0.0349928	0.00432849	2.99985e-17	-0.4214	0.0521258	-0.842765	0.104247	rs116843064	-0.0199562	0.0148119	0.21	-0.0852705	0.0632895	0.26078	-0.193556	rs2278426	-0.0176143	0.0112043	0.14	-0.398033	0.253185	-0.289382	0.184074	rs77960347	0.0569655	0.0180758	0.0016	-0.299694	-0.0950962	rs1800588	-0.0169196	0.00502521	0.00017	0.412073	-0.122388
met-d-M_LDL_C_pct	Cholesterol to total lipids ratio in medium LDL	rs115849089	0.0458165	0.00647034	1.29987e-12	0.264571	0.0373634	-1.14114	-0.161155	rs11207977	-0.00353015	0.00432664	0.36	-0.0425118	0.0521035	-0.08502	0.104203	rs116843064	0.0689909	0.0148226	2.99999e-06	0.29479	0.0633352	-0.901547	-0.193696	rs2278426	-0.0398632	0.0112124	0.00032	-0.900794	0.253368	-0.654906	0.184207	rs77960347	0.138356	0.0180522	1.10002e-14	-0.727887	-0.0949721	rs1800588	-0.123705	0.00501697	1.39959e-137	3.01281	-0.122187
met-d-M_LDL_CE	Cholesteryl esters in medium LDL	rs115849089	-0.0467584	0.00647372	1.50003e-13	-0.27001	0.037383	1.1646	-0.161239	rs11207977	-0.0432839	0.00432654	4.30031e-25	-0.521246	0.0521023	-1.04245	0.1042	rs116843064	-0.0494144	0.0148112	0.00129999	-0.211142	0.0632865	0.645729	-0.193547	rs2278426	-0.0229517	0.0112037	0.0569994	-0.518643	0.253172	-0.37707	0.184064	rs77960347	0.0649016	0.0180675	0.000280001	-0.341445	-0.0950526	rs1800588	-0.0127427	0.00502294	0.00280001	0.310346	-0.122333
met-d-M_LDL_CE_pct	Cholesteryl esters to total lipids ratio in medium LDL	rs115849089	-0.132721	0.00643312	7.89951e-96	-0.766407	0.0371485	3.30565	-0.160228	rs11207977	-0.0703378	0.00430355	1.20005e-60	-0.847042	0.0518255	-1.69401	0.103647	rs116843064	-0.180799	0.0147448	7.00003e-35	-0.772533	0.0630028	2.36261	-0.19268	rs2278426	-0.0615608	0.0111535	8.50002e-08	-1.3911	0.252037	-1.01137	0.183239	rs77960347	0.141668	0.0179613	1.80011e-16	-0.745311	-0.0944939	rs1800588	-0.0444829	0.0049931	9.30037e-20	1.08337	-0.121606
met-d-M_LDL_FC	Free cholesterol in medium LDL	rs115849089	0.0339401	0.00645822	1.6e-07	0.19599	0.0372935	-0.845337	-0.160853	rs11207977	-0.0100818	0.00431468	0.00840001	-0.12141	0.0519595	-0.24281	0.103915	rs116843064	0.0604181	0.0147473	3.29997e-05	0.258159	0.0630135	-0.789521	-0.192712	rs2278426	-0.00204742	0.0111554	0.84	-0.0462658	0.25208	-0.0336367	0.18327	rs77960347	0.0310388	0.018021	0.0940005	-0.163294	-0.0948079	rs1800588	-0.0269159	0.00500959	9.29994e-09	0.655531	-0.122007
met-d-M_LDL_FC_pct	Free cholesterol to total lipids ratio in medium LDL	rs115849089	0.185224	0.00618259	5.00035e-204	1.06959	0.0357018	-4.61332	-0.153988	rs11207977	0.0752862	0.00413886	2.60016e-76	0.906633	0.0498422	1.81319	0.0996802	rs116843064	0.260775	0.0141688	9.70063e-77	1.11426	0.0605416	-3.40771	-0.185153	rs2278426	0.039582	0.0107178	0.00089	0.89444	0.242192	0.650286	0.176081	rs77960347	-0.049587	0.0173074	0.00109999	0.260876	-0.0910537	rs1800588	-0.0597682	0.00480765	8.30042e-37	1.45564	-0.117089
met-d-M_LDL_L	Total lipids in medium LDL	rs115849089	-0.031336	0.00647442	5.60003e-07	-0.180952	0.037387	0.780477	-0.161257	rs11207977	-0.036791	0.00432648	7.70016e-19	-0.443055	0.0521016	-0.886073	0.104199	rs116843064	-0.0273227	0.0148044	0.0819993	-0.116747	0.0632575	0.357043	-0.193458	rs2278426	-0.0162751	0.0111986	0.18	-0.367771	0.253056	-0.267381	0.18398	rs77960347	0.0505005	0.0180685	0.005	-0.265682	-0.0950578	rs1800588	-0.00735206	0.0050232	0.061	0.179058	-0.122339
met-d-M_LDL_P	Concentration of medium LDL particles	rs115849089	-0.0492686	0.00648337	4.90004e-15	-0.284505	0.0374387	1.22712	-0.16148	rs11207977	-0.0398511	0.00433322	1.59993e-21	-0.479907	0.0521828	-0.959773	0.104361	rs116843064	-0.0601857	0.0148351	5.80003e-05	-0.257166	0.0633887	0.786484	-0.19386	rs2278426	-0.0214519	0.0112218	0.0690001	-0.484751	0.253581	-0.35243	0.184361	rs77960347	0.0616367	0.0180926	0.00051	-0.324269	-0.0951846	rs1800588	0.00754104	0.00502991	0.24	-0.18366	-0.122502
met-d-M_LDL_PL	Phospholipids in medium LDL	rs115849089	-0.0190613	0.00647479	0.002	-0.110071	0.0373891	0.474755	-0.161266	rs11207977	-0.0314785	0.00432631	2.19989e-14	-0.37908	0.0520995	-0.758127	0.104195	rs116843064	-0.00984825	0.0147961	0.56	-0.0420804	0.063222	0.128693	-0.19335	rs2278426	-0.00847542	0.0111923	0.51	-0.19152	0.252914	-0.139241	0.183876	rs77960347	0.033151	0.0180688	0.0680002	-0.174406	-0.0950594	rs1800588	-0.0208823	0.0050232	4.30002e-06	0.508584	-0.122339
met-d-M_LDL_PL_pct	Phospholipids to total lipids ratio in medium LDL	rs115849089	0.111143	0.00645895	1.9002e-67	0.641803	0.0372977	-2.76821	-0.160871	rs11207977	0.0551432	0.00432016	3.50026e-37	0.664061	0.0520255	1.32807	0.104047	rs116843064	0.153167	0.0147935	1.10002e-25	0.654465	0.0632109	-2.00153	-0.193316	rs2278426	0.0698767	0.0111903	1.29999e-09	1.57901	0.252869	1.14799	0.183844	rs77960347	-0.162579	0.0180253	7.39946e-21	0.855323	-0.0948306	rs1800588	-0.114152	0.0050089	3.59749e-117	2.78015	-0.121991
met-d-M_LDL_TG	Triglycerides in medium LDL	rs115849089	-0.130543	0.00636203	2.19989e-97	-0.75383	0.036738	3.2514	-0.158457	rs11207977	-0.0606173	0.00425665	3.90032e-47	-0.729983	0.0512607	-1.45991	0.102517	rs116843064	-0.172852	0.0145984	9.3994e-33	-0.738576	0.0623773	2.25877	-0.190766	rs2278426	-0.0199553	0.0110427	0.15	-0.450933	0.249533	-0.327842	0.181419	rs77960347	0.0229184	0.0177896	0.18	-0.120573	-0.0935906	rs1800588	0.173223	0.00493591	1e-272	-4.21881	-0.120213
met-d-M_LDL_TG_pct	Triglycerides to total lipids ratio in medium LDL	rs115849089	-0.121004	0.00637914	4.60045e-83	-0.698746	0.0368368	3.01381	-0.158883	rs11207977	-0.0286194	0.00426585	1.99986e-11	-0.344649	0.0513715	-0.689269	0.102739	rs116843064	-0.17719	0.0145893	1.69981e-34	-0.757112	0.0623384	2.31545	-0.190648	rs2278426	-0.00243215	0.0110359	0.96	-0.0549596	0.24938	-0.0399574	0.181307	rs77960347	-0.034224	0.017823	0.0710003	0.180051	-0.0937663	rs1800588	0.215076	0.00494047	0	-5.23813	-0.120324
met-d-M_VLDL_C	Cholesterol in medium VLDL	rs115849089	-0.0306341	0.00644781	5.39995e-07	-0.176899	0.0372333	0.762995	-0.160594	rs11207977	-0.0406939	0.00430786	8.00018e-23	-0.490056	0.0518774	-0.980071	0.10375	rs116843064	-0.0214728	0.0147481	0.14	-0.0917508	0.0630169	0.280598	-0.192723	rs2278426	-0.0212381	0.011156	0.0790005	-0.47992	0.252094	-0.348917	0.18328	rs77960347	0.0787687	0.0179918	1e-05	-0.4144	-0.0946543	rs1800588	0.0393611	0.00500152	1.99986e-14	-0.958631	-0.121811
met-d-M_VLDL_C_pct	Cholesterol to total lipids ratio in medium VLDL	rs115849089	0.144634	0.00607903	9.7949e-130	0.835199	0.0351038	-3.60236	-0.151409	rs11207977	0.0437936	0.00406588	1.20005e-27	0.527384	0.0489633	1.05472	0.0979225	rs116843064	0.212035	0.0139204	3.10027e-53	0.906001	0.0594802	-2.77079	-0.181907	rs2278426	0.0205178	0.0105299	0.0629999	0.463643	0.237946	0.337083	0.172994	rs77960347	0.00335245	0.0170005	0.92	-0.0176371	-0.0894391	rs1800588	0.0557033	0.00472305	1.39991e-33	-1.35664	-0.115029
met-d-M_VLDL_CE	Cholesteryl esters in medium VLDL	rs115849089	0.00917591	0.00640708	0.2	0.052987	0.0369981	-0.228542	-0.159579	rs11207977	-0.02579	0.0042802	2e-10	-0.310576	0.0515443	-0.621125	0.103084	rs116843064	0.0312727	0.0146492	0.0309999	0.133625	0.0625943	-0.40866	-0.19143	rs2278426	-0.0146962	0.0110812	0.23	-0.332092	0.250403	-0.241441	0.182051	rs77960347	0.0691975	0.0178779	9.59997e-05	-0.364046	-0.0940551	rs1800588	0.0389809	0.00496973	1.50003e-14	-0.949371	-0.121037
met-d-M_VLDL_CE_pct	Cholesteryl esters to total lipids ratio in medium VLDL	rs115849089	0.15269	0.00606162	5.90201e-145	0.881719	0.0350033	-3.80301	-0.150975	rs11207977	0.0470916	0.00405522	7.8001e-32	0.5671	0.0488349	1.13415	0.0976658	rs116843064	0.223099	0.0138839	8.69961e-59	0.953276	0.0593243	-2.91537	-0.18143	rs2278426	0.0217266	0.0105023	0.0519996	0.490959	0.237322	0.356943	0.172541	rs77960347	-0.0018256	0.016957	0.82	0.00960443	-0.0892103	rs1800588	0.0445573	0.00471112	3.10027e-22	-1.08518	-0.114738
met-d-M_VLDL_FC	Free cholesterol in medium VLDL	rs115849089	-0.0808616	0.00646289	1.39991e-37	-0.466941	0.0373204	2.014	-0.160969	rs11207977	-0.0577737	0.00431916	7.59976e-43	-0.695739	0.0520134	-1.39142	0.104023	rs116843064	-0.0901934	0.0147936	7.90005e-10	-0.385386	0.0632113	1.17861	-0.193317	rs2278426	-0.0286511	0.0111904	0.02	-0.647433	0.252871	-0.470704	0.183845	rs77960347	0.0855861	0.0180394	1.09999e-06	-0.450266	-0.0949048	rs1800588	0.0374576	0.00501475	6.09958e-13	-0.912272	-0.122133
met-d-M_VLDL_FC_pct	Free cholesterol to total lipids ratio in medium VLDL	rs115849089	0.118009	0.00614459	8.00018e-85	0.681451	0.0354824	-2.93922	-0.153042	rs11207977	0.0333845	0.00410733	1.69981e-16	0.402033	0.0494625	0.804031	0.0989208	rs116843064	0.173457	0.0140641	2.90001e-35	0.741162	0.0600943	-2.26667	-0.183784	rs2278426	0.0168377	0.0106386	0.1	0.380484	0.240402	0.276624	0.17478	rs77960347	0.0159472	0.0171681	0.36	-0.0838977	-0.0903209	rs1800588	0.0851593	0.00476908	6.4003e-74	-2.07404	-0.11615
met-d-M_VLDL_L	Total lipids in medium VLDL	rs115849089	-0.128081	0.00641636	6.4998e-91	-0.739613	0.0370517	3.19008	-0.159811	rs11207977	-0.0737581	0.0042903	5.00035e-69	-0.888231	0.0516659	-1.77639	0.103327	rs116843064	-0.157149	0.0147024	6.09958e-27	-0.671479	0.0628216	2.05356	-0.192125	rs2278426	-0.036455	0.0111215	0.00259998	-0.823779	0.251314	-0.598913	0.182713	rs77960347	0.0866023	0.0179227	5.69994e-07	-0.455612	-0.0942908	rs1800588	0.0136994	0.00498241	0.02	-0.333646	-0.121346
met-d-M_VLDL_P	Concentration of medium VLDL particles	rs115849089	-0.10698	0.00644624	7.10068e-64	-0.617764	0.0372243	2.66452	-0.160555	rs11207977	-0.0659435	0.00430917	1.59993e-55	-0.794124	0.0518931	-1.58818	0.103782	rs116843064	-0.126777	0.0147633	6.59933e-18	-0.541703	0.0630819	1.65667	-0.192921	rs2278426	-0.0316611	0.0111675	0.00980009	-0.71545	0.252353	-0.520155	0.183469	rs77960347	0.0813832	0.0179992	2.90001e-06	-0.428155	-0.0946933	rs1800588	0.0186394	0.0050037	0.000850002	-0.453959	-0.121864
met-d-M_VLDL_PL	Phospholipids in medium VLDL	rs115849089	-0.101812	0.00645259	4.19952e-58	-0.587921	0.0372609	2.5358	-0.160713	rs11207977	-0.0660549	0.00431308	1.29987e-55	-0.795466	0.0519402	-1.59086	0.103876	rs116843064	-0.119389	0.0147756	4.00037e-16	-0.510135	0.0631344	1.56013	-0.193082	rs2278426	-0.0323024	0.0111768	0.00920005	-0.729942	0.252564	-0.530691	0.183622	rs77960347	0.0862445	0.0180157	7.29995e-07	-0.45373	-0.0947801	rs1800588	0.0360913	0.00500814	6.20012e-12	-0.878996	-0.121972
met-d-M_VLDL_PL_pct	Phospholipids to total lipids ratio in medium VLDL	rs115849089	0.0943523	0.00620169	7.39946e-54	0.544844	0.0358121	-2.35001	-0.154464	rs11207977	0.0178567	0.00414473	1.6e-05	0.215039	0.0499129	0.43006	0.0998215	rs116843064	0.141561	0.0141878	2.29985e-23	0.604874	0.0606228	-1.84987	-0.185401	rs2278426	0.0110897	0.0107322	0.24	0.250595	0.242517	0.182191	0.176318	rs77960347	0.0189654	0.0173173	0.29	-0.0997764	-0.0911058	rs1800588	0.123579	0.00480918	3.69828e-150	-3.00974	-0.117127
met-d-M_VLDL_TG	Triglycerides in medium VLDL	rs115849089	-0.167587	0.00627222	3.49945e-160	-0.967743	0.0362194	4.17404	-0.15622	rs11207977	-0.0804127	0.00419736	1.39991e-84	-0.968369	0.0505467	-1.93666	0.101089	rs116843064	-0.219096	0.0143937	1.50003e-52	-0.936172	0.0615026	2.86306	-0.188091	rs2278426	-0.0393703	0.010888	0.000969996	-0.889656	0.246038	-0.646808	0.178877	rs77960347	0.0733841	0.0175417	1.5e-05	-0.386072	-0.0922864	rs1800588	-0.0163686	0.00487574	0.00016	0.398654	-0.118748
met-d-M_VLDL_TG_pct	Triglycerides to total lipids ratio in medium VLDL	rs115849089	-0.13565	0.00610056	1.49968e-113	-0.783321	0.0352281	3.3786	-0.151945	rs11207977	-0.0387238	0.00407948	6.09958e-22	-0.466331	0.0491271	-0.932623	0.0982501	rs116843064	-0.199367	0.0139654	6.4998e-47	-0.851872	0.0596725	2.60525	-0.182495	rs2278426	-0.0187043	0.0105639	0.0850002	-0.422664	0.238714	-0.30729	0.173553	rs77960347	-0.00652501	0.0170549	0.760001	0.0343279	-0.0897253	rs1800588	-0.0711325	0.00473782	3.50026e-53	1.73242	-0.115389
met-d-MUFA	Monounsaturated fatty acids	rs115849089	-0.129029	0.00639348	7.29962e-94	-0.745087	0.0369196	3.21369	-0.159241	rs11207977	-0.0903278	0.0042766	6.69885e-103	-1.08777	0.0515009	-2.17545	0.102997	rs116843064	-0.163051	0.0146631	3.80014e-29	-0.696698	0.0626537	2.13069	-0.191612	rs2278426	-0.0667996	0.0110958	6.80002e-09	-1.50948	0.250733	-1.09744	0.182291	rs77960347	0.151429	0.0178685	3.19963e-18	-0.796663	-0.0940057	rs1800588	0.0777881	0.00496523	1.10002e-55	-1.89451	-0.120927
met-d-MUFA_pct	Ratio of monounsaturated fatty acids to total fatty acids	rs115849089	-0.167585	0.00618966	1.90108e-166	-0.967732	0.0357426	4.17399	-0.154164	rs11207977	-0.0550361	0.00414124	5.40008e-41	-0.662772	0.0498708	-1.32549	0.0997375	rs116843064	-0.221992	0.0142038	4.00037e-56	-0.948546	0.0606912	2.90091	-0.18561	rs2278426	-0.00331717	0.0107482	0.83	-0.0749585	0.242879	-0.0544972	0.17658	rs77960347	-0.0233008	0.0173129	0.19	0.122585	-0.0910827	rs1800588	0.00241168	0.00481138	0.719999	-0.0587359	-0.11718
met-d-non_HDL_C	Total cholesterol minus HDL-C	rs115849089	-0.00984747	0.00643054	0.0909997	-0.0568649	0.0371336	0.245268	-0.160164	rs11207977	-0.0424311	0.00429659	8.10028e-25	-0.510976	0.0517416	-1.02191	0.103479	rs116843064	0.00473751	0.0147014	0.75	0.0202428	0.0628174	-0.061908	-0.192112	rs2278426	-0.0343453	0.0111207	0.00239999	-0.776105	0.251296	-0.564253	0.1827	rs77960347	0.110333	0.0179443	5.89997e-10	-0.580459	-0.0944044	rs1800588	0.0481982	0.00498827	1.9002e-21	-1.17386	-0.121488
met-d-Omega_3	Omega-3 fatty acids	rs115849089	-0.0385529	0.00636221	2.30001e-10	-0.222627	0.036739	0.960226	-0.158462	rs11207977	-0.0697831	0.00425303	7.39946e-64	-0.840362	0.0512171	-1.68065	0.10243	rs116843064	-0.0773836	0.0145787	3.2e-07	-0.330651	0.0622931	1.01122	-0.190509	rs2278426	-0.0725955	0.0110319	3.40017e-11	-1.64045	0.249289	-1.19266	0.181241	rs77960347	0.161749	0.0177574	7.19946e-22	-0.850957	-0.0934212	rs1800588	0.125364	0.00493247	6.69885e-147	-3.05321	-0.120129
met-d-Omega_3_pct	Ratio of omega-3 fatty acids to total fatty acids	rs115849089	0.0031304	0.00635301	0.6	0.0180767	0.0366859	-0.077968	-0.158233	rs11207977	-0.0307528	0.00424607	1e-13	-0.37034	0.0511333	-0.740649	0.102262	rs116843064	-0.0348225	0.0145534	0.021	-0.148792	0.062185	0.455047	-0.190178	rs2278426	-0.0371468	0.0110128	0.00109999	-0.839411	0.248858	-0.610279	0.180927	rs77960347	0.0680667	0.0177235	3.89996e-05	-0.358097	-0.0932428	rs1800588	0.0905023	0.0049248	5.79963e-79	-2.20416	-0.119942
met-d-Omega_6	Omega-6 fatty acids	rs115849089	-0.0247262	0.00631441	0.0001	-0.142783	0.036463	0.615849	-0.157271	rs11207977	-0.0900186	0.00421934	2.09894e-105	-1.08405	0.0508114	-2.168	0.101618	rs116843064	-0.00693793	0.0144583	0.69	-0.029645	0.0617786	0.0906623	-0.188936	rs2278426	-0.0990993	0.0109408	3.59998e-19	-2.23936	0.247231	-1.62809	0.179745	rs77960347	0.275526	0.0176159	2.80027e-56	-1.44953	-0.0926767	rs1800588	0.100452	0.00489684	8.80035e-94	-2.44649	-0.119261
met-d-Omega_6_by_Omega_3	Ratio of omega-6 fatty acids to omega-3 fatty acids	rs115849089	0.033255	0.00640062	8.50002e-08	0.192033	0.0369608	-0.828273	-0.159418	rs11207977	0.0416989	0.00427938	1.9002e-23	0.502159	0.0515344	1.00427	0.103064	rs116843064	0.0839559	0.0146642	1.6e-08	0.358734	0.0626584	-1.0971	-0.191626	rs2278426	0.041888	0.0110966	0.0002	0.946549	0.250751	0.688171	0.182304	rs77960347	-0.0676316	0.0178608	4.70002e-05	0.355808	-0.0939651	rs1800588	-0.0993394	0.00496267	6.4003e-93	2.41939	-0.120865
met-d-Omega_6_pct	Ratio of omega-6 fatty acids to total fatty acids	rs115849089	0.126191	0.00628493	1.39991e-91	0.728699	0.0362928	-3.143	-0.156537	rs11207977	0.0486391	0.00420598	4.19952e-31	0.585736	0.0506505	1.17142	0.101297	rs116843064	0.183686	0.0144132	4.49987e-37	0.784869	0.0615859	-2.40034	-0.188346	rs2278426	0.0302108	0.0109066	0.00659994	0.682677	0.246458	0.496328	0.179183	rs77960347	-0.0252931	0.0175626	0.15	0.133066	-0.0923963	rs1800588	-0.066333	0.0048799	2.80027e-42	1.61553	-0.118849
met-d-Phe	Phenylalanine	rs115849089	-0.00106993	0.00646772	0.87	-0.00617839	0.0373483	0.0266485	-0.16109	rs11207977	-0.00104985	0.00432504	0.81	-0.0126428	0.0520843	-0.0252846	0.104164	rs116843064	-0.045409	0.0148162	0.00219999	-0.194027	0.0633079	0.593388	-0.193613	rs2278426	-0.0165611	0.011211	0.14	-0.374233	0.253336	-0.27208	0.184184	rs77960347	0.00780225	0.0180367	0.67	-0.0410474	-0.0948905	rs1800588	-0.00316527	0.00501449	0.53	0.0770895	-0.122127
met-d-Phosphatidylc	Phosphatidylcholines	rs115849089	0.0282701	0.00605743	2.69998e-06	0.163248	0.0349791	-0.704116	-0.150871	rs11207977	-0.0775399	0.00404775	5.40008e-85	-0.933774	0.048745	-1.86747	0.0974859	rs116843064	0.0525218	0.0138788	8.79995e-05	0.22442	0.0593025	-0.686335	-0.181363	rs2278426	-0.122573	0.0105022	1e-31	-2.7698	0.23732	-2.01373	0.172539	rs77960347	0.328841	0.0168962	1e-85	-1.73002	-0.0888904	rs1800588	0.176589	0.00469124	0	-4.30079	-0.114254
met-d-Phosphoglyc	Phosphoglycerides	rs115849089	0.0209411	0.00612324	0.000589997	0.120926	0.0353591	-0.521574	-0.15251	rs11207977	-0.0802294	0.00409229	1e-88	-0.966162	0.0492814	-1.93224	0.0985586	rs116843064	0.0425494	0.0140302	0.0015	0.181809	0.0599494	-0.55602	-0.183341	rs2278426	-0.120985	0.0106168	3.80014e-30	-2.73391	0.239909	-1.98764	0.174422	rs77960347	0.324001	0.0170806	3.80014e-81	-1.70456	-0.0898605	rs1800588	0.159063	0.00474415	1.49968e-250	-3.87394	-0.115543
met-d-PUFA	Polyunsaturated fatty acids	rs115849089	-0.0311495	0.00630617	6.19998e-07	-0.179875	0.0364154	0.775832	-0.157066	rs11207977	-0.0948449	0.00421363	1.30017e-117	-1.14217	0.0507426	-2.28424	0.101481	rs116843064	-0.0261422	0.0144417	0.1	-0.111703	0.0617077	0.341616	-0.188719	rs2278426	-0.103374	0.0109282	5.30029e-21	-2.33596	0.246946	-1.69831	0.179538	rs77960347	0.276962	0.017596	5.70033e-58	-1.45709	-0.092572	rs1800588	0.118786	0.00489003	5.70164e-132	-2.89301	-0.119096
met-d-PUFA_by_MUFA	Ratio of polyunsaturated fatty acids to monounsaturated fatty acids	rs115849089	0.154371	0.00619239	1e-140	0.891426	0.0357584	-3.84488	-0.154232	rs11207977	0.0479448	0.00414304	3.80014e-31	0.577375	0.0498925	1.1547	0.0997808	rs116843064	0.204428	0.0142073	2.90001e-47	0.873497	0.0607061	-2.67139	-0.185656	rs2278426	0.00828445	0.0107509	0.44	0.187205	0.24294	0.136104	0.176625	rs77960347	0.0158217	0.0173142	0.33	-0.0832375	-0.0910895	rs1800588	-0.0127126	0.00481181	0.0129999	0.309613	-0.117191
met-d-PUFA_pct	Ratio of polyunsaturated fatty acids to total fatty acids	rs115849089	0.12391	0.00621629	1.10002e-89	0.715527	0.0358964	-3.08619	-0.154827	rs11207977	0.0348483	0.0041586	4.79954e-17	0.41966	0.0500799	0.839285	0.100156	rs116843064	0.16126	0.0142553	1e-29	0.689045	0.0609112	-2.10729	-0.186283	rs2278426	0.0133514	0.0107872	0.2	0.301703	0.24376	0.219348	0.177221	rs77960347	0.00164313	0.0173673	0.91	-0.00864446	-0.0913689	rs1800588	-0.0259698	0.0048266	8.9e-08	0.632489	-0.117551
met-d-Pyruvate	Pyruvate	rs115849089	0.000604598	0.0064752	0.93	0.00349129	0.0373915	-0.0150586	-0.161276	rs11207977	-0.00501103	0.00433045	0.25	-0.0603453	0.0521494	-0.120685	0.104294	rs116843064	-0.00277107	0.0148414	0.85	-0.0118405	0.0634156	0.0362113	-0.193942	rs2278426	-0.00998285	0.0112255	0.37	-0.225584	0.253664	-0.164007	0.184422	rs77960347	-0.00181752	0.0180582	0.92	0.00956192	-0.0950037	rs1800588	0.000234079	0.0050213	0.96	-0.00570094	-0.122293
met-d-Remnant_C	Remnant cholesterol (non-HDL, non-LDL -cholesterol)	rs115849089	-0.0289034	0.00642321	2.5e-06	-0.166905	0.0370913	0.719889	-0.159981	rs11207977	-0.0547984	0.0042923	5.19996e-40	-0.659909	0.05169	-1.31976	0.103376	rs116843064	-0.0224324	0.0146935	0.11	-0.095851	0.0627836	0.293138	-0.192009	rs2278426	-0.0452137	0.0111147	7.29995e-05	-1.0217	0.25116	-0.742808	0.182602	rs77960347	0.136299	0.0179241	1.20005e-14	-0.717065	-0.0942982	rs1800588	0.0740908	0.00498201	3.19963e-49	-1.80447	-0.121336
met-d-S_HDL_C	Cholesterol in small HDL	rs115849089	0.0710419	0.00645378	1.80011e-28	0.410237	0.0372678	-1.76942	-0.160743	rs11207977	-0.0389099	0.00431484	1.80011e-19	-0.468572	0.0519614	-0.937105	0.103918	rs116843064	0.0971403	0.0147921	4.00037e-11	0.415069	0.0632049	-1.26939	-0.193298	rs2278426	-0.0725208	0.0111893	6.70039e-11	-1.63876	0.252846	-1.19143	0.183827	rs77960347	0.187701	0.0180084	9.79941e-25	-0.987489	-0.0947417	rs1800588	-0.0883605	0.00500594	2.90001e-71	2.152	-0.121919
met-d-S_HDL_C_pct	Cholesterol to total lipids ratio in small HDL	rs115849089	0.142746	0.00638423	1.69824e-115	0.824297	0.0368662	-3.55534	-0.15901	rs11207977	0.088757	0.00426993	1.69981e-99	1.06886	0.0514206	2.13762	0.102837	rs116843064	0.210739	0.0146135	2.90001e-48	0.900463	0.0624418	-2.75386	-0.190964	rs2278426	0.0797899	0.0110542	3.59998e-12	1.80302	0.249793	1.31085	0.181608	rs77960347	-0.18781	0.0178349	6.79986e-28	0.988063	-0.0938289	rs1800588	-0.171034	0.00494931	1.90108e-270	4.1655	-0.120539
met-d-S_HDL_CE	Cholesteryl esters in small HDL	rs115849089	0.081826	0.00647481	3.29989e-37	0.47251	0.0373893	-2.03802	-0.161266	rs11207977	-0.0289016	0.00432903	1.99986e-11	-0.348047	0.0521323	-0.696065	0.10426	rs116843064	0.11012	0.0148404	8.00018e-14	0.47053	0.0634113	-1.43901	-0.193929	rs2278426	-0.0617335	0.0112258	1.7e-08	-1.395	0.253671	-1.01421	0.184427	rs77960347	0.157991	0.0180678	5.30029e-18	-0.831186	-0.0950542	rs1800588	-0.14029	0.00502011	3.69828e-174	3.41673	-0.122264
met-d-S_HDL_CE_pct	Cholesteryl esters to total lipids ratio in small HDL	rs115849089	0.134249	0.00636903	3.39625e-103	0.775231	0.0367784	-3.3437	-0.158632	rs11207977	0.0840543	0.00426027	9.09913e-90	1.01222	0.0513043	2.02436	0.102604	rs116843064	0.194229	0.0145911	2.99985e-42	0.829918	0.0623461	-2.53811	-0.190671	rs2278426	0.0780056	0.0110372	2.09991e-11	1.7627	0.249409	1.28154	0.181328	rs77960347	-0.190257	0.0177886	2.29985e-28	1.00094	-0.0935853	rs1800588	-0.248164	0.00492958	0	6.04398	-0.120059
met-d-S_HDL_FC	Free cholesterol in small HDL	rs115849089	0.0301296	0.00634557	2.39999e-06	0.173986	0.036643	-0.75043	-0.158047	rs11207977	-0.0615703	0.00424243	1.10002e-48	-0.74146	0.0510894	-1.48286	0.102175	rs116843064	0.0450823	0.0145455	0.0015	0.192631	0.0621512	-0.589119	-0.190075	rs2278426	-0.0936216	0.0110027	2.29985e-17	-2.11558	0.248629	-1.53809	0.180762	rs77960347	0.246899	0.0177068	2.60016e-43	-1.29893	-0.093155	rs1800588	0.0762583	0.00492256	1.10002e-53	-1.85725	-0.119888
met-d-S_HDL_FC_pct	Free cholesterol to total lipids ratio in small HDL	rs115849089	0.0299597	0.00613571	4.60002e-07	0.173004	0.0354311	-0.746198	-0.15282	rs11207977	0.0225881	0.00409671	8.40001e-09	0.272017	0.0493346	0.544011	0.098665	rs116843064	0.0655536	0.0140217	5.39995e-06	0.280103	0.0599131	-0.85663	-0.18323	rs2278426	0.0115967	0.0106065	0.23	0.262052	0.239676	0.19052	0.174252	rs77960347	-0.00650695	0.0171297	0.57	0.0342329	-0.0901188	rs1800588	0.263482	0.00473731	0	-6.41705	-0.115376
met-d-S_HDL_L	Total lipids in small HDL	rs115849089	0.0189621	0.00644137	0.004	0.109498	0.0371962	-0.472284	-0.160433	rs11207977	-0.0717162	0.00430596	1.10002e-62	-0.863642	0.0518545	-1.72721	0.103705	rs116843064	0.0216823	0.0147658	0.12	0.0926459	0.0630925	-0.283336	-0.192954	rs2278426	-0.101339	0.0111694	1.80011e-19	-2.28997	0.252396	-1.66488	0.1835	rs77960347	0.253391	0.0179745	1.50003e-44	-1.33308	-0.0945633	rs1800588	-0.0282779	0.00499832	5.60003e-09	0.688702	-0.121733
met-d-S_HDL_P	Concentration of small HDL particles	rs115849089	0.0476332	0.00646564	1.50003e-13	0.275061	0.0373363	-1.18639	-0.161038	rs11207977	-0.0485093	0.00432243	2.19989e-29	-0.584173	0.0520528	-1.1683	0.104101	rs116843064	0.064078	0.0148195	1.2e-05	0.273798	0.063322	-0.837347	-0.193656	rs2278426	-0.0757515	0.01121	1.20005e-11	-1.71177	0.253314	-1.24451	0.184167	rs77960347	0.19311	0.0180414	4.49987e-26	-1.01595	-0.0949153	rs1800588	-0.0853249	0.00501522	1.10002e-66	2.07807	-0.122145
met-d-S_HDL_PL	Phospholipids in small HDL	rs115849089	0.0191041	0.00640722	0.00379997	0.110318	0.036999	-0.475821	-0.159583	rs11207977	-0.0801777	0.00428288	2.39994e-79	-0.965539	0.0515765	-1.931	0.103149	rs116843064	0.0203194	0.0146858	0.13	0.0868224	0.0627507	-0.265526	-0.191909	rs2278426	-0.116775	0.0111089	1.20005e-25	-2.63878	0.251029	-1.91848	0.182506	rs77960347	0.293879	0.0178781	2.49977e-60	-1.54609	-0.0940562	rs1800588	-0.00579098	0.00497209	0.2	0.141038	-0.121094
met-d-S_HDL_PL_pct	Phospholipids to total lipids ratio in small HDL	rs115849089	0.00419972	0.00625165	0.4	0.0242516	0.0361006	-0.104601	-0.155708	rs11207977	-0.0656698	0.00417615	5.30029e-57	-0.790828	0.0502912	-1.58159	0.100578	rs116843064	-0.0015168	0.0142908	0.9	-0.00648111	0.0610629	0.019821	-0.186747	rs2278426	-0.118729	0.0108101	1.20005e-27	-2.68294	0.244277	-1.95058	0.177597	rs77960347	0.309259	0.0174342	1.9002e-73	-1.627	-0.0917208	rs1800588	0.141243	0.00484335	1.09901e-193	-3.43994	-0.117959
met-d-S_HDL_TG	Triglycerides in small HDL	rs115849089	-0.172506	0.00625834	9.09913e-173	-0.996148	0.0361392	4.29656	-0.155875	rs11207977	-0.0831629	0.00418972	8.00018e-91	-1.00149	0.0504547	-2.00289	0.100905	rs116843064	-0.252506	0.0143686	3.80014e-70	-1.07893	0.0613954	3.29965	-0.187763	rs2278426	-0.039355	0.010869	0.00179999	-0.88931	0.245608	-0.646557	0.178565	rs77960347	0.0628944	0.0175189	0.000179999	-0.330886	-0.0921664	rs1800588	0.0813478	0.0048661	6.4998e-64	-1.98121	-0.118513
met-d-S_HDL_TG_pct	Triglycerides to total lipids ratio in small HDL	rs115849089	-0.207532	0.00613486	1.69824e-259	-1.19841	0.0354262	5.16894	-0.152799	rs11207977	-0.0625063	0.00411029	1.9002e-53	-0.752732	0.0494981	-1.5054	0.0989921	rs116843064	-0.300245	0.0140924	3.09742e-105	-1.28291	0.0602152	3.92349	-0.184154	rs2278426	0.00115871	0.01066	0.46	0.0261835	0.240885	0.0190363	0.175131	rs77960347	-0.042053	0.0171864	0.0239999	0.22124	-0.0904171	rs1800588	0.106506	0.00477177	8.09096e-115	-2.59393	-0.116215
met-d-S_LDL_C	Cholesterol in small LDL	rs115849089	-0.023126	0.00647194	0.00017	-0.133543	0.0373727	0.575993	-0.161195	rs11207977	-0.0306148	0.00432419	8.49963e-14	-0.368678	0.052074	-0.737326	0.104144	rs116843064	-0.0109187	0.0147893	0.48	-0.0466543	0.063193	0.142681	-0.193261	rs2278426	-0.00849076	0.0111872	0.5	-0.191867	0.252799	-0.139493	0.183793	rs77960347	0.0353298	0.0180602	0.0490004	-0.185869	-0.0950142	rs1800588	-0.01576	0.00502083	0.000409996	0.383831	-0.122281
met-d-S_LDL_C_pct	Cholesterol to total lipids ratio in small LDL	rs115849089	0.0456678	0.00649165	1.39991e-12	0.263712	0.0374865	-1.13744	-0.161686	rs11207977	-0.0269915	0.00434066	2.59998e-10	-0.325045	0.0522724	-0.650062	0.10454	rs116843064	0.0570045	0.0148736	9.59997e-05	0.243574	0.0635532	-0.744913	-0.194363	rs2278426	-0.0413203	0.0112509	0.000269998	-0.93372	0.254238	-0.678844	0.184839	rs77960347	0.154119	0.0181109	2.49977e-18	-0.810816	-0.0952809	rs1800588	-0.103581	0.00503372	3.19963e-95	2.52269	-0.122595
met-d-S_LDL_CE	Cholesteryl esters in small LDL	rs115849089	-0.0483963	0.00646815	1.80011e-14	-0.279468	0.0373508	1.20539	-0.1611	rs11207977	-0.0444647	0.00432233	1.59993e-26	-0.535466	0.0520516	-1.07089	0.104099	rs116843064	-0.0452783	0.0147935	0.00290001	-0.193469	0.0632109	0.59168	-0.193316	rs2278426	-0.0187345	0.0111903	0.12	-0.423346	0.252869	-0.307786	0.183844	rs77960347	0.0570509	0.0180521	0.0012	-0.300143	-0.0949716	rs1800588	-0.00320279	0.00501867	0.29	0.0780032	-0.122229
met-d-S_LDL_CE_pct	Cholesteryl esters to total lipids ratio in small LDL	rs115849089	-0.114458	0.0064493	5.30029e-72	-0.660946	0.0372419	2.85077	-0.160631	rs11207977	-0.0997388	0.00431318	6.80769e-123	-1.2011	0.0519414	-2.40211	0.103878	rs116843064	-0.155055	0.0147736	2.70023e-26	-0.662532	0.0631259	2.0262	-0.193056	rs2278426	-0.0841306	0.0111753	1.10002e-13	-1.90111	0.25253	-1.38217	0.183597	rs77960347	0.223502	0.018011	3.90032e-38	-1.17584	-0.0947553	rs1800588	0.00330501	0.00500763	0.450001	-0.0804928	-0.12196
met-d-S_LDL_FC	Free cholesterol in small LDL	rs115849089	0.0453359	0.00645512	1.29987e-12	0.261795	0.0372756	-1.12917	-0.160776	rs11207977	0.00865983	0.0043122	0.0680002	0.104286	0.0519296	0.208563	0.103855	rs116843064	0.0781989	0.0147191	1.09999e-07	0.334135	0.062893	-1.02187	-0.192344	rs2278426	0.018756	0.0111341	0.0899995	0.423832	0.251599	0.308139	0.18292	rs77960347	-0.0260045	0.0180141	0.11	0.136809	-0.0947716	rs1800588	-0.0458895	0.0050071	4.90004e-22	1.11763	-0.121947
met-d-S_LDL_FC_pct	Free cholesterol to total lipids ratio in small LDL	rs115849089	0.173738	0.00625624	1.09901e-177	1.00326	0.0361271	-4.32724	-0.155822	rs11207977	0.0857053	0.004187	1.59993e-97	1.03211	0.0504219	2.06412	0.10084	rs116843064	0.239365	0.0143154	1.10002e-63	1.02278	0.061168	-3.12793	-0.187068	rs2278426	0.054775	0.0108287	1.5e-06	1.23776	0.244698	0.899889	0.177903	rs77960347	-0.113248	0.0175051	9.30037e-12	0.595794	-0.0920938	rs1800588	-0.112733	0.00486024	2.30144e-124	2.74559	-0.11837
met-d-S_LDL_L	Total lipids in small LDL	rs115849089	-0.0313402	0.00646386	4.09996e-07	-0.180976	0.037326	0.780582	-0.160994	rs11207977	-0.0298624	0.00431866	2.49977e-13	-0.359618	0.0520074	-0.719205	0.10401	rs116843064	-0.0195744	0.014766	0.2	-0.0836391	0.0630934	0.255791	-0.192957	rs2278426	-0.00437374	0.0111696	0.77	-0.098834	0.252401	-0.0718554	0.183503	rs77960347	0.0202152	0.0180392	0.26	-0.106352	-0.0949037	rs1800588	-0.00362514	0.00501496	0.26	0.0882895	-0.122138
met-d-S_LDL_P	Concentration of small LDL particles	rs115849089	-0.0637355	0.00647032	2.90001e-24	-0.368045	0.0373633	1.58744	-0.161154	rs11207977	-0.0406826	0.00432399	1.59993e-22	-0.48992	0.0520716	-0.979798	0.104139	rs116843064	-0.0699741	0.014799	2.19999e-06	-0.298991	0.0632344	0.914395	-0.193388	rs2278426	-0.01044	0.0111945	0.44	-0.235914	0.252964	-0.171517	0.183913	rs77960347	0.0341962	0.0180596	0.0449997	-0.179905	-0.095011	rs1800588	0.0415853	0.00502019	7.89951e-16	-1.0128	-0.122266
met-d-S_LDL_PL	Phospholipids in small LDL	rs115849089	-0.00681433	0.00645031	0.21	-0.0393498	0.0372478	0.169723	-0.160656	rs11207977	-0.00913422	0.00430849	0.0140001	-0.109999	0.051885	-0.219988	0.103766	rs116843064	0.0179008	0.0147066	0.23	0.076488	0.0628396	-0.233921	-0.19218	rs2278426	0.0155599	0.0111246	0.14	0.351609	0.251384	0.255631	0.182764	rs77960347	-0.0291557	0.0180013	0.0739997	0.153387	-0.0947043	rs1800588	-0.00395156	0.00500411	0.24	0.0962394	-0.121874
met-d-S_LDL_PL_pct	Phospholipids to total lipids ratio in small LDL	rs115849089	0.106814	0.00644852	1.20005e-62	0.616805	0.0372374	-2.66039	-0.160612	rs11207977	0.0911488	0.00431252	2.89734e-102	1.09766	0.0519335	2.19522	0.103863	rs116843064	0.153636	0.0147728	2.90001e-25	0.656469	0.0631225	-2.00766	-0.193045	rs2278426	0.079328	0.0111747	2.39994e-12	1.79259	0.252516	1.30327	0.183587	rs77960347	-0.199894	0.0180085	9.70063e-31	1.05164	-0.0947422	rs1800588	-0.00440597	0.00500668	0.33	0.107306	-0.121937
met-d-S_LDL_TG	Triglycerides in small LDL	rs115849089	-0.161316	0.00629709	5.39511e-150	-0.931531	0.036363	4.01785	-0.15684	rs11207977	-0.0759132	0.00421455	8.19974e-76	-0.914184	0.0507537	-1.82829	0.101503	rs116843064	-0.216443	0.0144544	1.50003e-51	-0.924836	0.061762	2.8284	-0.188885	rs2278426	-0.0325967	0.0109338	0.01	-0.736592	0.247073	-0.535526	0.17963	rs77960347	0.0539816	0.0176176	0.0012	-0.283996	-0.0926857	rs1800588	0.109363	0.00489294	1.39959e-111	-2.66351	-0.119166
met-d-S_LDL_TG_pct	Triglycerides to total lipids ratio in small LDL	rs115849089	-0.16633	0.00625604	3.09742e-163	-0.960485	0.036126	4.14274	-0.155817	rs11207977	-0.0646884	0.00418619	3.80014e-56	-0.779009	0.0504122	-1.55795	0.10082	rs116843064	-0.241323	0.0143135	8.99912e-65	-1.03115	0.0611599	3.15352	-0.187043	rs2278426	-0.0335081	0.0108273	0.00359998	-0.757187	0.244666	-0.550499	0.17788	rs77960347	0.0464632	0.0175036	0.00389996	-0.244442	-0.0920859	rs1800588	0.130983	0.00485787	3.3037e-167	-3.19006	-0.118312
met-d-S_VLDL_C	Cholesterol in small VLDL	rs115849089	-0.0952075	0.00646211	1.10002e-51	-0.549783	0.0373159	2.37131	-0.16095	rs11207977	-0.0559866	0.00431914	4.70002e-40	-0.674218	0.0520132	-1.34838	0.104022	rs116843064	-0.120881	0.0147977	1.29987e-16	-0.51651	0.0632288	1.57963	-0.193371	rs2278426	-0.0139734	0.0111935	0.4	-0.315759	0.252941	-0.229567	0.183896	rs77960347	0.0404469	0.0180421	0.0179999	-0.21279	-0.094919	rs1800588	0.0738344	0.00501416	2.70023e-48	-1.79822	-0.122119
met-d-S_VLDL_C_pct	Cholesterol to total lipids ratio in small VLDL	rs115849089	0.125924	0.00628559	2.29985e-91	0.727157	0.0362966	-3.13635	-0.156553	rs11207977	0.0436661	0.00420207	5.30029e-26	0.525849	0.0506034	1.05165	0.101203	rs116843064	0.184582	0.0143778	2.09991e-38	0.788697	0.0614347	-2.41205	-0.187884	rs2278426	0.0337104	0.0108759	0.0017	0.761758	0.245764	0.553822	0.178678	rs77960347	-0.0511435	0.0175621	0.004	0.269064	-0.0923937	rs1800588	-0.00383068	0.00488073	0.48	0.0932954	-0.118869
met-d-S_VLDL_CE	Cholesteryl esters in small VLDL	rs115849089	-0.10831	0.0064535	3.40017e-66	-0.625444	0.0372662	2.69765	-0.160736	rs11207977	-0.0575657	0.00431397	4.40048e-42	-0.693234	0.0519509	-1.38641	0.103898	rs116843064	-0.142747	0.014783	1.10002e-22	-0.609941	0.063166	1.86536	-0.193179	rs2278426	-0.0106161	0.0111824	0.630001	-0.239893	0.25269	-0.17441	0.183714	rs77960347	0.0265811	0.0180217	0.0980009	-0.139842	-0.0948116	rs1800588	0.0827162	0.00500793	1e-60	-2.01453	-0.121967
met-d-S_VLDL_CE_pct	Cholesteryl esters to total lipids ratio in small VLDL	rs115849089	0.0845443	0.00637612	9.3994e-41	0.488207	0.0368194	-2.10572	-0.158808	rs11207977	0.0377378	0.00426148	2.19989e-19	0.454457	0.0513188	0.908876	0.102633	rs116843064	0.115671	0.0145928	3.40017e-15	0.494249	0.0623533	-1.51155	-0.190693	rs2278426	0.0461406	0.0110385	1.09999e-05	1.04265	0.249438	0.758036	0.18135	rs77960347	-0.0972608	0.0177997	4.20001e-08	0.511686	-0.0936437	rs1800588	0.0280121	0.00494759	3.79997e-09	-0.682229	-0.120497
met-d-S_VLDL_FC	Free cholesterol in small VLDL	rs115849089	-0.0697146	0.00646545	1.39991e-28	-0.402572	0.0373352	1.73636	-0.161033	rs11207977	-0.0516718	0.00432056	9.79941e-35	-0.622257	0.0520303	-1.24446	0.104056	rs116843064	-0.0793082	0.0147969	7.00003e-08	-0.338875	0.0632254	1.03637	-0.19336	rs2278426	-0.0191696	0.0111929	0.14	-0.433178	0.252927	-0.314934	0.183886	rs77960347	0.0637812	0.0180462	0.000290001	-0.335551	-0.0949405	rs1800588	0.0562422	0.00501612	3.80014e-28	-1.36977	-0.122167
met-d-S_VLDL_FC_pct	Free cholesterol to total lipids ratio in small VLDL	rs115849089	0.160855	0.00616599	4.60257e-156	0.928869	0.035606	-4.00637	-0.153575	rs11207977	0.0461828	0.00412451	1.39991e-29	0.556156	0.0496694	1.11227	0.0993346	rs116843064	0.245786	0.0141023	4.90004e-69	1.05021	0.0602575	-3.21184	-0.184284	rs2278426	0.0151176	0.0106675	0.2	0.341614	0.241055	0.248365	0.175255	rs77960347	0.0143291	0.0172466	0.450001	-0.075385	-0.0907339	rs1800588	-0.0409495	0.00479173	1.69981e-18	0.997316	-0.116702
met-d-S_VLDL_L	Total lipids in small VLDL	rs115849089	-0.15045	0.00639401	3.1989e-126	-0.868784	0.0369227	3.74722	-0.159254	rs11207977	-0.0765011	0.00427694	2.70023e-74	-0.921264	0.051505	-1.84245	0.103006	rs116843064	-0.199287	0.0146628	4.79954e-43	-0.85153	0.0626524	2.60421	-0.191608	rs2278426	-0.0284762	0.0110914	0.0340001	-0.643481	0.250634	-0.467831	0.182219	rs77960347	0.0608635	0.0178726	0.000280001	-0.320201	-0.0940272	rs1800588	0.0776926	0.00496628	4.40048e-54	-1.89219	-0.120953
met-d-S_VLDL_P	Concentration of small VLDL particles	rs115849089	-0.158799	0.00637456	2.39883e-141	-0.916996	0.0368104	3.95516	-0.158769	rs11207977	-0.0758112	0.0042644	1.59993e-73	-0.912956	0.051354	-1.82583	0.102704	rs116843064	-0.211142	0.0146203	1.69981e-48	-0.902185	0.0624708	2.75912	-0.191053	rs2278426	-0.0245401	0.0110594	0.0779992	-0.554536	0.249911	-0.403165	0.181693	rs77960347	0.0498107	0.0178218	0.0025	-0.262053	-0.09376	rs1800588	0.0801811	0.00495196	4.30031e-58	-1.95279	-0.120604
met-d-S_VLDL_PL	Phospholipids in small VLDL	rs115849089	-0.107866	0.0064495	2.29985e-65	-0.62288	0.0372431	2.68659	-0.160636	rs11207977	-0.0642558	0.00431129	1.80011e-52	-0.7738	0.0519187	-1.54753	0.103833	rs116843064	-0.134383	0.0147718	4.90004e-20	-0.574203	0.0631182	1.75607	-0.193032	rs2278426	-0.023275	0.0111739	0.0879995	-0.525948	0.252498	-0.382381	0.183574	rs77960347	0.0604434	0.0180109	0.000439997	-0.317991	-0.0947548	rs1800588	0.0647662	0.00500583	4.40048e-37	-1.57737	-0.121916
met-d-S_VLDL_PL_pct	Phospholipids to total lipids ratio in small VLDL	rs115849089	0.16118	0.00617845	6.29506e-156	0.930746	0.0356779	-4.01447	-0.153885	rs11207977	0.0475245	0.00413286	3.69999e-31	0.572313	0.0497699	1.14458	0.0995357	rs116843064	0.246255	0.0141275	5.79963e-69	1.05222	0.0603652	-3.21797	-0.184613	rs2278426	0.0189205	0.0106865	0.1	0.427549	0.241484	0.310842	0.175567	rs77960347	-0.00527845	0.0172815	0.649999	0.0277698	-0.0909175	rs1800588	-0.0508256	0.00480104	1.99986e-27	1.23785	-0.116928
met-d-S_VLDL_TG	Triglycerides in small VLDL	rs115849089	-0.190384	0.00626116	5.79429e-209	-1.09939	0.0361555	4.74184	-0.155945	rs11207977	-0.0847939	0.00419243	3.40017e-94	-1.02113	0.0504873	-2.04217	0.10097	rs116843064	-0.263198	0.0143769	1.20005e-76	-1.12461	0.0614308	3.43937	-0.187872	rs2278426	-0.0380801	0.0108752	0.0025	-0.860501	0.245748	-0.625612	0.178667	rs77960347	0.0673024	0.0175283	6.49995e-05	-0.354076	-0.0922159	rs1800588	0.0741153	0.00486944	4.10015e-52	-1.80506	-0.118594
met-d-S_VLDL_TG_pct	Triglycerides to total lipids ratio in small VLDL	rs115849089	-0.13916	0.00624975	6.69885e-113	-0.803589	0.0360896	3.46602	-0.155661	rs11207977	-0.0455408	0.00417879	3.10027e-28	-0.548425	0.050323	-1.0968	0.100642	rs116843064	-0.206992	0.0142933	2.09991e-48	-0.884453	0.0610736	2.70489	-0.186779	rs2278426	-0.0293538	0.0108119	0.00719996	-0.663312	0.244318	-0.482249	0.177627	rs77960347	0.0374456	0.0174682	0.0299999	-0.197	-0.0918997	rs1800588	0.0187704	0.00485419	0.0001	-0.457149	-0.118223
met-d-SFA	Saturated fatty acids	rs115849089	-0.0769217	0.00640286	1.20005e-34	-0.44419	0.0369738	1.91587	-0.159474	rs11207977	-0.0809492	0.00428201	8.19974e-82	-0.97483	0.0515661	-1.94958	0.103128	rs116843064	-0.0918551	0.0146773	7.69999e-10	-0.392486	0.0627144	1.20033	-0.191797	rs2278426	-0.0856358	0.0111065	3.19963e-14	-1.93512	0.250975	-1.4069	0.182467	rs77960347	0.200754	0.017878	1.10002e-30	-1.05616	-0.0940556	rs1800588	0.103843	0.0049676	2.80027e-97	-2.52907	-0.120985
met-d-SFA_pct	Ratio of saturated fatty acids to total fatty acids	rs115849089	-0.00978035	0.00637767	0.13	-0.0564773	0.0368283	0.243596	-0.158847	rs11207977	0.00767247	0.00426515	0.0719996	0.0923956	0.051363	0.184784	0.102722	rs116843064	-0.0146155	0.0146131	0.32	-0.0624503	0.0624401	0.19099	-0.190959	rs2278426	-0.019562	0.0110579	0.0769999	-0.442045	0.249877	-0.321381	0.181668	rs77960347	0.023822	0.0177953	0.18	-0.125327	-0.0936205	rs1800588	0.0414722	0.00494595	5.10035e-17	-1.01005	-0.120458
met-d-Sphingomyelins	Sphingomyelins	rs115849089	0.0809983	0.00604353	8.99912e-42	0.467731	0.0348988	-2.0174	-0.150525	rs11207977	-0.0210966	0.00403873	5.30005e-08	-0.254056	0.0486364	-0.50809	0.0972686	rs116843064	0.1312	0.0138252	2.99985e-22	0.560602	0.0590735	-1.71447	-0.180663	rs2278426	-0.05919	0.0104617	5.89997e-09	-1.33752	0.236404	-0.972423	0.171874	rs77960347	0.192753	0.0168654	1.10002e-30	-1.01407	-0.0887284	rs1800588	0.113794	0.00468552	1.90108e-132	-2.77143	-0.114115
met-d-TG_by_PG	Ratio of triglycerides to phosphoglycerides	rs115849089	-0.197302	0.0059885	1.49968e-243	-1.13933	0.034581	4.91415	-0.149154	rs11207977	-0.0534592	0.00400995	1.69981e-41	-0.643782	0.0482898	-1.28751	0.0965755	rs116843064	-0.272127	0.0137485	1.9002e-89	-1.16277	0.0587457	3.55605	-0.17966	rs2278426	0.00582201	0.0104037	0.33	0.131561	0.235094	0.0956488	0.170921	rs77960347	-0.0586735	0.0167657	0.000759994	0.30868	-0.0882039	rs1800588	-0.0266539	0.00465906	1.5e-09	0.64915	-0.11347
met-d-Total_BCAA	Total concentration of branched-chain amino acids (leucine + isoleucine + valine)	rs115849089	-0.0102132	0.00625256	0.1	-0.0589769	0.0361059	0.254377	-0.155731	rs11207977	-0.00332866	0.00418145	0.43	-0.0400854	0.0503551	-0.0801673	0.100706	rs116843064	-0.0385514	0.0143254	0.00710003	-0.164726	0.0612108	0.503775	-0.187199	rs2278426	0.00712999	0.0108387	0.51	0.161117	0.244924	0.117137	0.178067	rs77960347	0.0136614	0.0174432	0.43	-0.0718722	-0.0917682	rs1800588	-0.00189041	0.00484905	0.7	0.0460405	-0.118098
met-d-Total_C	Total cholesterol	rs115849089	0.0401498	0.00625872	1.2e-10	0.231848	0.0361414	-1	-0.155884	rs11207977	-0.0415214	0.00418184	8.30042e-25	-0.500021	0.0503598	-1	0.100715	rs116843064	0.076525	0.0143149	6.4e-08	0.326982	0.0611659	-1	-0.187062	rs2278426	-0.0608686	0.0108283	1.5e-08	-1.37546	0.244689	-1	0.177896	rs77960347	0.190079	0.0174651	7.59976e-28	-1	-0.0918834	rs1800588	0.0804365	0.00485454	1.69981e-61	-1.95901	-0.118231
met-d-Total_CE	Total esterified cholesterol	rs115849089	0.0527987	0.00623602	1.39991e-17	0.30489	0.0360103	-1.31504	-0.155319	rs11207977	-0.0378824	0.00416684	4.40048e-21	-0.456198	0.0501791	-0.912358	0.100354	rs116843064	0.093312	0.0142628	4.00037e-11	0.398711	0.0609433	-1.21937	-0.186381	rs2278426	-0.0614701	0.0107889	7.59994e-09	-1.38905	0.243798	-1.00988	0.177249	rs77960347	0.192917	0.0174026	9.20026e-29	-1.01493	-0.0915546	rs1800588	0.0767837	0.00483729	2.09991e-56	-1.87005	-0.117811
met-d-Total_FA	Total fatty acids	rs115849089	-0.0852299	0.00641005	1.59993e-41	-0.492166	0.0370153	2.1228	-0.159653	rs11207977	-0.0945051	0.00428602	1.39959e-112	-1.13808	0.0516144	-2.27606	0.103224	rs116843064	-0.100949	0.0146919	5.90065e-12	-0.431343	0.0627768	1.31916	-0.191988	rs2278426	-0.0914299	0.0111175	5.50047e-16	-2.06605	0.251224	-1.50209	0.182648	rs77960347	0.222077	0.0178996	7.29962e-37	-1.16834	-0.0941693	rs1800588	0.106336	0.00497383	5.19996e-102	-2.58979	-0.121137
met-d-Total_FC	Total free cholesterol	rs115849089	0.00756734	0.00631616	0.25	0.0436982	0.0364731	-0.188478	-0.157315	rs11207977	-0.0497931	0.00422012	2.90001e-34	-0.599633	0.0508208	-1.19922	0.101637	rs116843064	0.0330377	0.014448	0.0189998	0.141166	0.0617346	-0.431724	-0.188801	rs2278426	-0.0582176	0.010929	1.2e-07	-1.31555	0.246964	-0.956447	0.179551	rs77960347	0.178867	0.0176245	1.10002e-24	-0.941014	-0.092722	rs1800588	0.0882672	0.0048985	3.50026e-72	-2.14973	-0.119302
met-d-Total_L	Total lipids in lipoprotein particles	rs115849089	-0.0294703	0.00635903	2.99999e-06	-0.170178	0.0367207	0.734009	-0.158383	rs11207977	-0.0721862	0.00425036	9.70063e-68	-0.869302	0.0511849	-1.73853	0.102366	rs116843064	-0.0182336	0.0145634	0.26	-0.07791	0.0622277	0.23827	-0.190309	rs2278426	-0.0806669	0.0110163	5.50047e-13	-1.82284	0.248937	-1.32526	0.180985	rs77960347	0.219872	0.017747	2.49977e-36	-1.15674	-0.0933664	rs1800588	0.0978198	0.00493257	7.19946e-87	-2.38238	-0.120132
met-d-Total_P	Total concentration of lipoprotein particles	rs115849089	0.0977341	0.00608189	5.30029e-59	0.564373	0.0351203	-2.43424	-0.15148	rs11207977	-0.048379	0.00406643	5.50047e-34	-0.582604	0.0489699	-1.16516	0.0979358	rs116843064	0.145496	0.0139445	1.10002e-26	0.621687	0.0595832	-1.90129	-0.182221	rs2278426	-0.1088	0.0105481	5.90065e-26	-2.45857	0.238357	-1.78746	0.173293	rs77960347	0.301821	0.0169722	1.9002e-71	-1.58787	-0.0892902	rs1800588	0.0653894	0.00471984	1.80011e-44	-1.59254	-0.114951
met-d-Total_PL	Total phospholipids in lipoprotein particles	rs115849089	0.0199485	0.00615518	0.000929994	0.115194	0.0355435	-0.496852	-0.153305	rs11207977	-0.0714395	0.00411403	2.49977e-70	-0.86031	0.0495432	-1.72055	0.0990822	rs116843064	0.0486164	0.0141027	0.000329997	0.207732	0.0602592	-0.635301	-0.184289	rs2278426	-0.105107	0.0106678	6.79986e-23	-2.37512	0.241062	-1.72679	0.175259	rs77960347	0.290602	0.0171744	2.29985e-65	-1.52885	-0.090354	rs1800588	0.135438	0.00477177	6.19441e-179	-3.29856	-0.116215
met-d-Total_TG	Total triglycerides	rs115849089	-0.173173	0.00624757	2.39883e-173	-1	0.036077	4.31317	-0.155607	rs11207977	-0.0830393	0.00418192	3.19963e-91	-1	0.0503607	-1.99992	0.100717	rs116843064	-0.234034	0.0143419	1.20005e-60	-1	0.0612813	3.05827	-0.187415	rs2278426	-0.0442534	0.0108487	0.000179999	-1	0.24515	-0.727032	0.178231	rs77960347	0.0786172	0.0174808	3.59998e-06	-0.413603	-0.091966	rs1800588	0.0410597	0.00485796	1.10002e-16	-1	-0.118315
met-d-Tyr	Tyrosine	rs115849089	-0.00359591	0.00645757	0.58	-0.0207648	0.0372897	0.0895623	-0.160837	rs11207977	0.00246638	0.00431777	0.57	0.0297014	0.0519967	0.0594002	0.103989	rs116843064	-0.017339	0.0147975	0.24	-0.0740875	0.063228	0.22658	-0.193368	rs2278426	-0.00909452	0.0111933	0.42	-0.20551	0.252936	-0.149412	0.183893	rs77960347	-0.0317819	0.018012	0.0779992	0.167204	-0.0947606	rs1800588	-0.00139382	0.00500705	0.780001	0.0339462	-0.121946
met-d-Unsaturation	Degree of unsaturation	rs115849089	0.109312	0.00615012	5.30029e-74	0.63123	0.0355143	-2.7226	-0.153179	rs11207977	-0.00648474	0.00411129	0.11	-0.0780924	0.0495102	-0.156178	0.0990162	rs116843064	0.13283	0.0140973	5.30029e-22	0.567567	0.0602361	-1.73577	-0.184218	rs2278426	-0.0349974	0.0106676	0.0012	-0.790841	0.241057	-0.574966	0.175256	rs77960347	0.112201	0.0171688	1.69981e-11	-0.590286	-0.0903245	rs1800588	0.0417997	0.00477206	3.29989e-19	-1.01802	-0.116222
met-d-Val	Valine	rs115849089	-0.0158704	0.00628822	0.012	-0.0916448	0.0363118	0.39528	-0.156619	rs11207977	-0.00568849	0.00420523	0.18	-0.0685036	0.0506414	-0.137001	0.101279	rs116843064	-0.0445725	0.0144081	0.002	-0.190453	0.0615641	0.582457	-0.18828	rs2278426	0.00492805	0.0109012	0.649999	0.11136	0.246336	0.0809621	0.179094	rs77960347	0.0147159	0.0175446	0.4	-0.0774199	-0.0923016	rs1800588	0.00605256	0.00487698	0.21	-0.147409	-0.118778
met-d-VLDL_C	VLDL cholesterol	rs115849089	-0.111515	0.00645281	2.39994e-69	-0.643951	0.0372622	2.77747	-0.160718	rs11207977	-0.0702308	0.00431384	1.59993e-62	-0.845754	0.0519494	-1.69144	0.103894	rs116843064	-0.13702	0.0147814	4.19952e-21	-0.58547	0.0631592	1.79053	-0.193158	rs2278426	-0.0348088	0.0111812	0.00530005	-0.786579	0.252663	-0.571868	0.183694	rs77960347	0.087352	0.0180187	4.09996e-07	-0.459556	-0.0947958	rs1800588	0.0628019	0.00500816	4.90004e-35	-1.52953	-0.121973
met-d-VLDL_CE	Cholesteryl esters in VLDL	rs115849089	-0.0904539	0.00646502	1.29987e-46	-0.522333	0.0373327	2.25291	-0.161022	rs11207977	-0.0646716	0.00432113	5.79963e-53	-0.778807	0.0520372	-1.55755	0.10407	rs116843064	-0.107865	0.0148038	1.20005e-13	-0.460895	0.0632549	1.40954	-0.193451	rs2278426	-0.0334533	0.0111981	0.00710003	-0.755949	0.253045	-0.549599	0.183972	rs77960347	0.0912856	0.0180474	1.5e-07	-0.480251	-0.0949468	rs1800588	0.0750936	0.00501589	5.19996e-50	-1.82889	-0.122161
met-d-VLDL_FC	Free cholesterol in VLDL	rs115849089	-0.135371	0.00641183	1.30017e-101	-0.78171	0.0370256	3.37165	-0.159698	rs11207977	-0.0751215	0.00428783	1e-71	-0.90465	0.0516362	-1.80922	0.103268	rs116843064	-0.170965	0.0146959	5.79963e-32	-0.730514	0.0627939	2.23411	-0.192041	rs2278426	-0.0352522	0.0111165	0.00420001	-0.796599	0.251201	-0.579152	0.182631	rs77960347	0.0785622	0.0179127	3.79997e-06	-0.413313	-0.0942382	rs1800588	0.0442693	0.00497894	6.09958e-18	-1.07817	-0.121261
met-d-VLDL_L	Total lipids in VLDL	rs115849089	-0.160297	0.00633097	8.79023e-145	-0.925647	0.0365586	3.99247	-0.157684	rs11207977	-0.0810826	0.00423585	4.40048e-85	-0.976436	0.0510102	-1.95279	0.102016	rs116843064	-0.20859	0.0145231	1.20005e-47	-0.891281	0.0620555	2.72578	-0.189782	rs2278426	-0.0396738	0.0109858	0.000819993	-0.896514	0.248248	-0.651794	0.180484	rs77960347	0.0760078	0.0177005	5.19996e-06	-0.399875	-0.0931218	rs1800588	0.0249238	0.00491996	1.7e-06	-0.607014	-0.119825
met-d-VLDL_P	Concentration of VLDL particles	rs115849089	-0.131905	0.0064246	1.10002e-96	-0.761695	0.0370993	3.28532	-0.160016	rs11207977	-0.0747598	0.00429624	8.99912e-71	-0.900294	0.0517374	-1.80051	0.10347	rs116843064	-0.168947	0.0147241	2.09991e-31	-0.721891	0.0629144	2.20774	-0.192409	rs2278426	-0.0356487	0.0111378	0.00519996	-0.805558	0.251682	-0.585667	0.182981	rs77960347	0.0822548	0.0179485	1.40001e-06	-0.43274	-0.0944265	rs1800588	0.0918898	0.00498726	7.8001e-75	-2.23796	-0.121464
met-d-VLDL_PL	Phospholipids in VLDL	rs115849089	-0.149858	0.00637953	2.99916e-125	-0.865366	0.0368391	3.73247	-0.158893	rs11207977	-0.0789739	0.00426725	1.10002e-79	-0.951042	0.0513883	-1.902	0.102772	rs116843064	-0.192731	0.0146283	1.50003e-40	-0.823517	0.062505	2.51854	-0.191157	rs2278426	-0.0362123	0.0110654	0.0032	-0.818294	0.250046	-0.594926	0.181792	rs77960347	0.0733502	0.0178301	1.2e-05	-0.385893	-0.0938036	rs1800588	0.0508591	0.0049556	8.4004e-24	-1.23866	-0.120693
met-d-VLDL_size	Average diameter for VLDL particles	rs115849089	-0.166619	0.00601712	1.30017e-172	-0.962153	0.0347463	4.14993	-0.149867	rs11207977	-0.0631474	0.00402753	1.99986e-58	-0.760452	0.0485015	-1.52084	0.0969989	rs116843064	-0.222426	0.0138143	1.20005e-58	-0.9504	0.0590269	2.90658	-0.18052	rs2278426	-0.0211642	0.0104496	0.064	-0.47825	0.236131	-0.347703	0.171675	rs77960347	0.00797158	0.016837	0.5	-0.0419382	-0.088579	rs1800588	-0.128442	0.00467323	6.19441e-175	3.12818	-0.113815
met-d-VLDL_TG	Triglycerides in VLDL	rs115849089	-0.173946	0.0062111	8.89201e-177	-1.00446	0.0358664	4.33243	-0.154698	rs11207977	-0.0791369	0.00415753	6.4998e-84	-0.953005	0.050067	-1.90593	0.10013	rs116843064	-0.232188	0.0142582	2.60016e-60	-0.992112	0.0609236	3.03415	-0.186321	rs2278426	-0.040041	0.0107854	0.000649995	-0.904812	0.243719	-0.657827	0.177192	rs77960347	0.0630412	0.0173782	0.000179999	-0.331658	-0.0914262	rs1800588	-0.0112988	0.00482998	0.00790005	0.27518	-0.117633
met-d-XL_HDL_C	Cholesterol in very large HDL	rs115849089	0.102971	0.00582988	1e-72	0.594613	0.0336651	-2.56467	-0.145203	rs11207977	0.0225161	0.00389491	1.89998e-09	0.27115	0.0469044	0.542277	0.0938049	rs116843064	0.17561	0.0133608	1.9002e-39	0.750361	0.0570891	-2.29481	-0.174594	rs2278426	-0.0293962	0.0101066	0.000860003	-0.66427	0.22838	-0.482945	0.16604	rs77960347	0.104	0.0162899	2.59998e-10	-0.547141	-0.0857007	rs1800588	0.164115	0.00451688	1.90108e-296	-3.99698	-0.110008
met-d-XL_HDL_C_pct	Cholesterol to total lipids ratio in very large HDL	rs115849089	0.0382007	0.00617586	2.80001e-10	0.220593	0.0356629	-0.951454	-0.15382	rs11207977	0.0529041	0.00412724	4.19952e-39	0.637097	0.0497022	1.27414	0.0994003	rs116843064	0.0388852	0.0141365	0.00269998	0.166152	0.0604036	-0.508137	-0.18473	rs2278426	0.0786874	0.0106941	1.99986e-12	1.77811	0.241656	1.29274	0.175692	rs77960347	-0.19333	0.0172257	1.10002e-30	1.0171	-0.0906239	rs1800588	-0.254625	0.00477275	0	6.20134	-0.116239
met-d-XL_HDL_CE	Cholesteryl esters in very large HDL	rs115849089	0.108303	0.00578935	1.99986e-81	0.625403	0.033431	-2.69747	-0.144194	rs11207977	0.019352	0.00386827	1.7e-07	0.233046	0.0465836	0.466073	0.0931633	rs116843064	0.181488	0.0132719	8.30042e-43	0.775477	0.0567093	-2.37162	-0.173432	rs2278426	-0.0342442	0.0100394	0.00012	-0.773821	0.226862	-0.562592	0.164936	rs77960347	0.117148	0.016179	5.60015e-13	-0.616312	-0.0851172	rs1800588	0.16136	0.0044862	3.39625e-291	-3.92989	-0.10926
met-d-XL_HDL_CE_pct	Cholesteryl esters to total lipids ratio in very large HDL	rs115849089	0.12455	0.00645835	1.20005e-85	0.719223	0.0372942	-3.10213	-0.160856	rs11207977	0.0465413	0.00431949	1.29987e-27	0.560473	0.0520174	1.1209	0.10403	rs116843064	0.181535	0.0147918	7.10068e-35	0.775678	0.0632036	-2.37223	-0.193294	rs2278426	0.0336922	0.0111898	0.00680002	0.761347	0.252857	0.553523	0.183835	rs77960347	-0.0523984	0.0180274	0.00109999	0.275666	-0.0948416	rs1800588	-0.159052	0.00500568	7.19449e-227	3.87368	-0.121912
met-d-XL_HDL_FC	Free cholesterol in very large HDL	rs115849089	0.0803354	0.00602478	4.10015e-42	0.463903	0.0347905	-2.00089	-0.150058	rs11207977	0.0323486	0.00402416	1.69981e-16	0.389558	0.0484609	0.779083	0.0969177	rs116843064	0.146076	0.0137945	6.09958e-26	0.624166	0.0589423	-1.90887	-0.180261	rs2278426	-0.0112107	0.0104347	0.15	-0.25333	0.235794	-0.184179	0.17143	rs77960347	0.0529452	0.0168254	0.00239999	-0.278543	-0.0885179	rs1800588	0.168362	0.00466665	1.69824e-291	-4.10042	-0.113655
met-d-XL_HDL_FC_pct	Free cholesterol to total lipids ratio in very large HDL	rs115849089	-0.0782762	0.00573147	2.99985e-44	-0.452012	0.0330968	1.9496	-0.142752	rs11207977	0.0207368	0.00382887	3.89996e-08	0.249723	0.0461091	0.499424	0.0922144	rs116843064	-0.128156	0.0131376	1.10002e-22	-0.547596	0.0561354	1.67469	-0.171677	rs2278426	0.0758673	0.00993841	2.99985e-15	1.71438	0.22458	1.24641	0.163276	rs77960347	-0.219731	0.0159937	5.50047e-45	1.156	-0.0841424	rs1800588	-0.18667	0.00443353	0	4.54631	-0.107978
met-d-XL_HDL_L	Total lipids in very large HDL	rs115849089	0.0864304	0.00581112	4.30031e-52	0.499099	0.0335567	-2.1527	-0.144736	rs11207977	0.0112604	0.00388187	0.002	0.135603	0.0467474	0.271195	0.0934908	rs116843064	0.151065	0.0133215	2.09991e-29	0.645483	0.0569212	-1.97406	-0.17408	rs2278426	-0.0406391	0.0100769	1.09999e-05	-0.918327	0.227709	-0.667653	0.165552	rs77960347	0.126031	0.0162295	6.09958e-15	-0.663045	-0.0853829	rs1800588	0.189947	0.00449678	0	-4.62612	-0.109518
met-d-XL_HDL_P	Concentration of very large HDL particles	rs115849089	0.0716839	0.00582103	2.29985e-36	0.413944	0.033614	-1.78541	-0.144983	rs11207977	0.00465729	0.00388711	0.18	0.0560854	0.0468105	0.112166	0.093617	rs116843064	0.133016	0.013338	1.99986e-23	0.568362	0.0569917	-1.7382	-0.174296	rs2278426	-0.0450766	0.0100894	2.19999e-06	-1.0186	0.227992	-0.740556	0.165757	rs77960347	0.134334	0.0162519	4.79954e-17	-0.706727	-0.0855008	rs1800588	0.206465	0.00450044	0	-5.02841	-0.109607
met-d-XL_HDL_PL	Phospholipids in very large HDL	rs115849089	0.0838793	0.00581267	2.99985e-49	0.484367	0.0335657	-2.08916	-0.144775	rs11207977	0.00795459	0.00388326	0.0269998	0.0957931	0.0467641	0.191578	0.0935243	rs116843064	0.144323	0.0133282	1.20005e-26	0.616675	0.0569498	-1.88596	-0.174168	rs2278426	-0.0444525	0.010082	2.1e-06	-1.0045	0.227824	-0.730303	0.165635	rs77960347	0.135183	0.0162321	4.40048e-17	-0.711194	-0.0853966	rs1800588	0.194062	0.00449733	0	-4.72634	-0.109531
met-d-XL_HDL_PL_pct	Phospholipids to total lipids ratio in very large HDL	rs115849089	0.0625461	0.00593889	8.19974e-27	0.361177	0.0342945	-1.55782	-0.147918	rs11207977	-0.00517861	0.00396801	0.21	-0.0623634	0.0477847	-0.124721	0.0955654	rs116843064	0.100928	0.0136105	5.60015e-13	0.431254	0.0581561	-1.31889	-0.177857	rs2278426	-0.0553915	0.0102961	4.79999e-08	-1.25169	0.232662	-0.910018	0.169153	rs77960347	0.16253	0.0165736	4.40048e-23	-0.855066	-0.0871932	rs1800588	0.195405	0.00459543	0	-4.75905	-0.111921
met-d-XL_HDL_TG	Triglycerides in very large HDL	rs115849089	-0.132964	0.00634532	9.50605e-103	-0.76781	0.0366415	3.3117	-0.158041	rs11207977	-0.0786638	0.00424461	6.90081e-80	-0.947308	0.0511157	-1.89454	0.102227	rs116843064	-0.174515	0.014555	6.00067e-35	-0.745682	0.0621918	2.2805	-0.190199	rs2278426	-0.0692851	0.01101	2.90001e-09	-1.56564	0.248794	-1.13827	0.180881	rs77960347	0.16411	0.0177299	1.59993e-21	-0.863378	-0.0932765	rs1800588	0.271615	0.00490906	0	-6.61512	-0.119559
met-d-XL_HDL_TG_pct	Triglycerides to total lipids ratio in very large HDL	rs115849089	-0.171855	0.00608112	5.90201e-181	-0.992389	0.0351159	4.28035	-0.151461	rs11207977	-0.0666744	0.00407082	5.60015e-62	-0.802926	0.0490228	-1.60578	0.0980415	rs116843064	-0.262332	0.013958	2.29985e-79	-1.12091	0.0596409	3.42806	-0.182398	rs2278426	-0.0150998	0.0105591	0.36	-0.341212	0.238605	-0.248072	0.173474	rs77960347	0.00798803	0.0170221	0.52	-0.0420248	-0.0895528	rs1800588	0.0333145	0.00473059	2.99985e-12	-0.811367	-0.115212
met-d-XL_VLDL_C	Cholesterol in very large VLDL	rs115849089	-0.164412	0.00630664	1.39959e-153	-0.949409	0.0364181	4.09496	-0.157078	rs11207977	-0.0753881	0.00421955	1.50003e-74	-0.90786	0.0508139	-1.81564	0.101624	rs116843064	-0.213319	0.0144675	3.50026e-50	-0.911487	0.0618179	2.78757	-0.189056	rs2278426	-0.0283712	0.0109437	0.0230001	-0.641108	0.247296	-0.466106	0.179792	rs77960347	0.0414095	0.0176332	0.00879995	-0.217854	-0.0927677	rs1800588	-0.00570472	0.00490146	0.14	0.138937	-0.119374
met-d-XL_VLDL_C_pct	Cholesterol to total lipids ratio in very large VLDL	rs115849089	0.117522	0.00620171	4.20049e-82	0.678639	0.0358122	-2.92709	-0.154464	rs11207977	0.0422056	0.0041425	1.39991e-25	0.508261	0.049886	1.01648	0.0997678	rs116843064	0.168282	0.0142157	7.89951e-32	0.719049	0.060742	-2.19905	-0.185765	rs2278426	0.0240597	0.0107358	0.021	0.54368	0.242598	0.395273	0.176377	rs77960347	-0.0261718	0.0173329	0.13	0.137689	-0.0911879	rs1800588	0.0584103	0.00481151	1.69981e-35	-1.42257	-0.117183
met-d-XL_VLDL_CE	Cholesteryl esters in very large VLDL	rs115849089	-0.152096	0.00635719	9.59401e-130	-0.878289	0.0367101	3.78821	-0.158337	rs11207977	-0.0722783	0.00425211	1.50003e-67	-0.870411	0.051206	-1.74075	0.102408	rs116843064	-0.194403	0.0145768	3.59998e-41	-0.830661	0.062285	2.54039	-0.190484	rs2278426	-0.0251396	0.0110264	0.0539995	-0.568083	0.249165	-0.413014	0.181151	rs77960347	0.0400577	0.0177667	0.0129999	-0.210742	-0.0934701	rs1800588	-0.00480001	0.00493885	0.19	0.116903	-0.120285
met-d-XL_VLDL_CE_pct	Cholesteryl esters to total lipids ratio in very large VLDL	rs115849089	0.125753	0.00620434	8.69961e-94	0.72617	0.0358274	-3.1321	-0.15453	rs11207977	0.04608	0.00414449	3.19963e-30	0.554918	0.04991	1.10979	0.0998158	rs116843064	0.178835	0.0142212	1.10002e-35	0.764141	0.0607655	-2.33695	-0.185837	rs2278426	0.0262929	0.01074	0.0129999	0.594144	0.242693	0.431962	0.176446	rs77960347	-0.0284643	0.0173422	0.0980009	0.14975	-0.0912368	rs1800588	0.0438934	0.00481442	4.60045e-21	-1.06901	-0.117254
met-d-XL_VLDL_FC	Free cholesterol in very large VLDL	rs115849089	-0.172399	0.00625304	7.99834e-172	-0.99553	0.0361086	4.29389	-0.155743	rs11207977	-0.0765175	0.00418477	9.3994e-78	-0.921461	0.0503951	-1.84284	0.100786	rs116843064	-0.226811	0.0143498	1.10002e-57	-0.969137	0.061315	2.96388	-0.187518	rs2278426	-0.03099	0.0108547	0.0109999	-0.700285	0.245285	-0.50913	0.17833	rs77960347	0.0420563	0.01749	0.00819993	-0.221257	-0.0920144	rs1800588	-0.00613977	0.00486125	0.12	0.149533	-0.118395
met-d-XL_VLDL_FC_pct	Free cholesterol to total lipids ratio in very large VLDL	rs115849089	0.0670588	0.00627434	1e-26	0.387236	0.0362316	-1.67022	-0.156273	rs11207977	0.0194031	0.00418949	2.5e-06	0.233662	0.0504519	0.467304	0.1009	rs116843064	0.100984	0.0143795	3.90032e-12	0.431493	0.0614419	-1.31962	-0.187906	rs2278426	0.0152505	0.0108596	0.14	0.344618	0.245396	0.250548	0.178411	rs77960347	-0.00827344	0.0175181	0.68	0.0435263	-0.0921622	rs1800588	0.106132	0.00486232	1.30017e-108	-2.58482	-0.118421
met-d-XL_VLDL_L	Total lipids in very large VLDL	rs115849089	-0.171823	0.00621085	1.90108e-172	-0.992204	0.035865	4.27955	-0.154692	rs11207977	-0.0739279	0.00415702	2.60016e-73	-0.890276	0.0500609	-1.78048	0.100118	rs116843064	-0.227724	0.0142568	2.90001e-58	-0.973038	0.0609176	2.97581	-0.186303	rs2278426	-0.0316971	0.0107844	0.00830004	-0.716264	0.243697	-0.520746	0.177175	rs77960347	0.0358382	0.0173756	0.0269998	-0.188544	-0.0914125	rs1800588	-0.0239783	0.00482925	1.2e-07	0.583986	-0.117615
met-d-XL_VLDL_P	Concentration of very large VLDL particles	rs115849089	-0.174071	0.00620394	1.69824e-177	-1.00519	0.0358251	4.33554	-0.15452	rs11207977	-0.073478	0.00415255	1.39991e-72	-0.884858	0.050007	-1.76964	0.10001	rs116843064	-0.233219	0.014242	3.80014e-61	-0.996518	0.0608544	3.04762	-0.186109	rs2278426	-0.0285078	0.0107732	0.0219999	-0.644195	0.243443	-0.46835	0.176991	rs77960347	0.0296001	0.0173579	0.0619998	-0.155725	-0.0913194	rs1800588	-0.013371	0.00482435	0.002	0.325648	-0.117496
met-d-XL_VLDL_PL	Phospholipids in very large VLDL	rs115849089	-0.172999	0.00622965	3.39625e-174	-0.998995	0.0359736	4.30884	-0.15516	rs11207977	-0.0746901	0.00416937	1.50003e-74	-0.899455	0.0502096	-1.79883	0.100415	rs116843064	-0.228429	0.0142979	1e-58	-0.97605	0.0610933	2.98502	-0.18684	rs2278426	-0.0297157	0.0108155	0.015	-0.67149	0.244399	-0.488194	0.177686	rs77960347	0.032113	0.0174262	0.0409996	-0.168946	-0.0916787	rs1800588	-0.0125762	0.00484347	0.00369999	0.306291	-0.117962
met-d-XL_VLDL_PL_pct	Phospholipids to total lipids ratio in very large VLDL	rs115849089	-0.071217	0.006485	6.29941e-29	-0.411248	0.0374481	1.77378	-0.16152	rs11207977	-0.035504	0.00432937	2.19989e-16	-0.427557	0.0521364	-0.855077	0.104268	rs116843064	-0.0941294	0.0148548	8.80035e-11	-0.402204	0.0634728	1.23005	-0.194117	rs2278426	0.00884481	0.0112185	0.29	0.199867	0.253506	0.14531	0.184307	rs77960347	-0.005592	0.0180936	0.94	0.0294193	-0.0951899	rs1800588	0.0936603	0.00502432	2.39994e-78	-2.28108	-0.122366
met-d-XL_VLDL_TG	Triglycerides in very large VLDL	rs115849089	-0.16894	0.00617382	1.79887e-168	-0.975556	0.0356512	4.20774	-0.15377	rs11207977	-0.0709098	0.00413245	1.20005e-68	-0.853931	0.049765	-1.70779	0.0995258	rs116843064	-0.225453	0.0141735	1.29987e-57	-0.963334	0.0605617	2.94614	-0.185214	rs2278426	-0.032492	0.0107214	0.00549997	-0.734226	0.242273	-0.533806	0.17614	rs77960347	0.0335723	0.0172738	0.0389996	-0.176623	-0.090877	rs1800588	-0.035994	0.00480054	3.50026e-15	0.876626	-0.116916
met-d-XL_VLDL_TG_pct	Triglycerides to total lipids ratio in very large VLDL	rs115849089	-0.0843384	0.00627239	4.49987e-42	-0.487018	0.0362204	2.10059	-0.156225	rs11207977	-0.02777	0.00418824	9.30037e-12	-0.33442	0.0504368	-0.668812	0.100869	rs116843064	-0.118239	0.0143706	3.40017e-16	-0.505221	0.0614039	1.5451	-0.18779	rs2278426	-0.0227175	0.0108528	0.0299999	-0.51335	0.245242	-0.373222	0.178299	rs77960347	0.0267804	0.0175183	0.14	-0.140891	-0.0921633	rs1800588	-0.0765631	0.00486311	1.69981e-58	1.86468	-0.11844
met-d-XS_VLDL_C	Cholesterol in very small VLDL	rs115849089	-0.0107156	0.006275	0.0619998	-0.061878	0.0362354	0.26689	-0.15629	rs11207977	-0.0473702	0.00419289	1.80011e-31	-0.570455	0.0504928	-1.14086	0.100981	rs116843064	-0.00240326	0.0143593	0.74	-0.0102688	0.0613556	0.0314049	-0.187642	rs2278426	-0.0493836	0.0108619	8.9e-06	-1.11593	0.245448	-0.811315	0.178448	rs77960347	0.148268	0.0175112	1.20005e-17	-0.780034	-0.0921259	rs1800588	0.181559	0.00485992	0	-4.42183	-0.118362
met-d-XS_VLDL_C_pct	Cholesterol to total lipids ratio in very small VLDL	rs115849089	0.161796	0.00611879	4.4978e-161	0.934303	0.0353334	-4.02981	-0.152399	rs11207977	0.0339121	0.00409295	1.20005e-16	0.408386	0.0492893	0.816738	0.0985745	rs116843064	0.239237	0.0140038	1.39991e-66	1.02223	0.0598366	-3.12626	-0.182996	rs2278426	-0.0175619	0.010593	0.061	-0.396849	0.239371	-0.288522	0.174031	rs77960347	0.0916643	0.0171173	9.80009e-08	-0.482243	-0.0900536	rs1800588	-0.0664829	0.0047557	2.90001e-46	1.61918	-0.115824
met-d-XS_VLDL_CE	Cholesteryl esters in very small VLDL	rs115849089	0.0079749	0.00623863	0.24	0.0460516	0.0360254	-0.198629	-0.155384	rs11207977	-0.0434688	0.0041683	3.69999e-27	-0.523473	0.0501967	-1.0469	0.100389	rs116843064	0.0227569	0.0142726	0.14	0.0972376	0.0609852	-0.297379	-0.186509	rs2278426	-0.051598	0.0107963	2.30001e-06	-1.16597	0.243965	-0.847695	0.177371	rs77960347	0.158398	0.0174096	4.19952e-20	-0.833327	-0.0915914	rs1800588	0.170056	0.00483248	6.09537e-274	-4.14168	-0.117694
met-d-XS_VLDL_CE_pct	Cholesteryl esters to total lipids ratio in very small VLDL	rs115849089	0.166378	0.00608632	3.1989e-172	0.960762	0.0351459	-4.14393	-0.15159	rs11207977	0.0302457	0.00407171	1.39991e-13	0.364234	0.0490335	0.728436	0.0980629	rs116843064	0.243084	0.0139308	1.69981e-69	1.03867	0.0595247	-3.17653	-0.182042	rs2278426	-0.0238934	0.0105378	0.0109999	-0.539922	0.238124	-0.392541	0.173124	rs77960347	0.109797	0.0170279	1.40001e-10	-0.577639	-0.0895833	rs1800588	-0.0619565	0.00473126	6.09958e-41	1.50894	-0.115229
met-d-XS_VLDL_FC	Free cholesterol in very small VLDL	rs115849089	-0.055342	0.00635141	1.59993e-19	-0.319576	0.0366767	1.37839	-0.158193	rs11207977	-0.0551	0.00424484	1.50003e-40	-0.663541	0.0511184	-1.32703	0.102233	rs116843064	-0.0635716	0.014543	3.29997e-06	-0.271634	0.0621405	0.83073	-0.190042	rs2278426	-0.0422261	0.0110009	0.000389996	-0.954189	0.248589	-0.693726	0.180732	rs77960347	0.118581	0.0177279	1.10002e-11	-0.623851	-0.093266	rs1800588	0.201813	0.00491834	0	-4.91511	-0.119785
met-d-XS_VLDL_FC_pct	Free cholesterol to total lipids ratio in very small VLDL	rs115849089	0.0790805	0.00641696	2.19989e-35	0.456656	0.0370552	-1.96964	-0.159825	rs11207977	0.0532683	0.00428958	1.99986e-36	0.641483	0.0516572	1.28291	0.10331	rs116843064	0.135738	0.0146935	5.70033e-20	0.579993	0.0627836	-1.77377	-0.192009	rs2278426	0.0381841	0.0111147	0.000470002	0.862851	0.25116	0.62732	0.182602	rs77960347	-0.0724504	0.0179141	5.49997e-05	0.381159	-0.0942456	rs1800588	-0.0826107	0.00497797	7.59976e-64	2.01197	-0.121237
met-d-XS_VLDL_L	Total lipids in very small VLDL	rs115849089	-0.0712208	0.00635275	4.10015e-31	-0.41127	0.0366844	1.77388	-0.158226	rs11207977	-0.0659388	0.00424637	1.29987e-56	-0.794067	0.0511369	-1.58807	0.102269	rs116843064	-0.0879921	0.0145504	2e-10	-0.37598	0.0621722	1.14985	-0.190139	rs2278426	-0.0500934	0.0110064	2.69998e-05	-1.13197	0.248713	-0.822976	0.180822	rs77960347	0.133307	0.0177352	1.39991e-14	-0.701324	-0.0933044	rs1800588	0.218937	0.00491813	0	-5.33216	-0.11978
met-d-XS_VLDL_P	Concentration of very small VLDL particles	rs115849089	-0.0643414	0.00637727	1.20005e-25	-0.371544	0.036826	1.60253	-0.158837	rs11207977	-0.0594544	0.00426253	3.10027e-46	-0.715979	0.0513315	-1.4319	0.102659	rs116843064	-0.0806168	0.0146028	6.49995e-09	-0.344466	0.0623961	1.05347	-0.190824	rs2278426	-0.0414144	0.0110461	0.000629999	-0.935847	0.24961	-0.68039	0.181475	rs77960347	0.111842	0.0178027	1.40001e-10	-0.588397	-0.0936595	rs1800588	0.205597	0.0049384	0	-5.00727	-0.120274
met-d-XS_VLDL_PL	Phospholipids in very small VLDL	rs115849089	-0.0872432	0.00637185	3.19963e-45	-0.503792	0.0367947	2.17294	-0.158702	rs11207977	-0.0660187	0.00425953	5.70033e-56	-0.79503	0.0512954	-1.58999	0.102586	rs116843064	-0.10841	0.0145968	4.90004e-15	-0.463223	0.0623704	1.41666	-0.190746	rs2278426	-0.0430385	0.0110416	0.000519996	-0.972547	0.249509	-0.707072	0.181401	rs77960347	0.110708	0.0177911	1.6e-10	-0.582432	-0.0935985	rs1800588	0.225954	0.00493268	0	-5.50306	-0.120134
met-d-XS_VLDL_PL_pct	Phospholipids to total lipids ratio in very small VLDL	rs115849089	-0.140827	0.00630546	2.30144e-112	-0.813216	0.0364113	3.50754	-0.157048	rs11207977	-0.00660955	0.00421707	0.15	-0.0795954	0.050784	-0.159184	0.101564	rs116843064	-0.177904	0.014444	1.10002e-35	-0.760163	0.0617175	2.32478	-0.188749	rs2278426	0.0553346	0.010926	9.29994e-08	1.2504	0.246896	0.909083	0.179501	rs77960347	-0.180519	0.0176023	1.10002e-24	0.949705	-0.0926052	rs1800588	0.0821552	0.00489364	8.4004e-65	-2.00087	-0.119184
met-d-XS_VLDL_TG	Triglycerides in very small VLDL	rs115849089	-0.162902	0.00635568	5.19996e-152	-0.940689	0.0367013	4.05736	-0.158299	rs11207977	-0.0806611	0.00425404	2.80027e-82	-0.971361	0.0512292	-1.94264	0.102454	rs116843064	-0.232578	0.0145851	3.69999e-60	-0.993779	0.0623204	3.03924	-0.190593	rs2278426	-0.0369339	0.0110327	0.00539995	-0.8346	0.249307	-0.606781	0.181254	rs77960347	0.0700439	0.0177814	3.29997e-05	-0.368499	-0.0935474	rs1800588	0.217642	0.0049266	0	-5.30062	-0.119986
met-d-XS_VLDL_TG_pct	Triglycerides to total lipids ratio in very small VLDL	rs115849089	-0.151647	0.00613439	2.99916e-140	-0.875697	0.0354235	3.77703	-0.152788	rs11207977	-0.0372442	0.00410291	1.50003e-19	-0.448513	0.0494093	-0.896988	0.0988143	rs116843064	-0.231479	0.014039	3.69999e-62	-0.989083	0.059987	3.02488	-0.183456	rs2278426	0.00802258	0.0106196	0.38	0.181287	0.239973	0.131802	0.174468	rs77960347	-0.0618313	0.0171605	0.000259998	0.325293	-0.0902809	rs1800588	0.0576605	0.00476728	1e-34	-1.40431	-0.116106
met-d-XXL_VLDL_C	Cholesterol in chylomicrons and extremely large VLDL	rs115849089	-0.172786	0.0062214	1.09901e-175	-0.997765	0.0359259	4.30353	-0.154955	rs11207977	-0.0818493	0.00416427	3.40017e-90	-0.985669	0.0501482	-1.97126	0.100292	rs116843064	-0.227265	0.0142766	5.10035e-58	-0.971077	0.0610022	2.96981	-0.186561	rs2278426	-0.0419677	0.0107993	0.000299999	-0.94835	0.244033	-0.68948	0.17742	rs77960347	0.0689808	0.0174063	2e-05	-0.362906	-0.091574	rs1800588	-0.00813358	0.00483757	0.0580003	0.198092	-0.117818
met-d-XXL_VLDL_C_pct	Cholesterol to total lipids ratio in chylomicrons and extremely large VLDL	rs115849089	0.0252569	0.00649732	0.0001	0.145848	0.0375192	-0.629067	-0.161827	rs11207977	0.010471	0.00433996	0.00940005	0.126097	0.0522639	0.252183	0.104523	rs116843064	0.0239168	0.0149036	0.14	0.102194	0.0636813	-0.312536	-0.194755	rs2278426	0.0245958	0.0112499	0.012	0.555795	0.254215	0.40408	0.184823	rs77960347	-0.0283733	0.0180477	0.0909997	0.149271	-0.0949484	rs1800588	0.107467	0.00504029	1.49968e-102	-2.61734	-0.122755
met-d-XXL_VLDL_CE	Cholesteryl esters in chylomicrons and extremely large VLDL	rs115849089	-0.173143	0.00623443	1.79887e-175	-0.999827	0.0360012	4.31242	-0.155279	rs11207977	-0.0812187	0.0041729	2.99985e-88	-0.978075	0.0502521	-1.95607	0.1005	rs116843064	-0.224313	0.0143065	2.09991e-56	-0.958463	0.06113	2.93124	-0.186952	rs2278426	-0.039023	0.010822	0.000819993	-0.881808	0.244546	-0.641102	0.177793	rs77960347	0.0665101	0.0174412	4.39997e-05	-0.349908	-0.0917576	rs1800588	-0.00640068	0.0048476	0.13	0.155887	-0.118062
met-d-XXL_VLDL_CE_pct	Cholesteryl esters to total lipids ratio in chylomicrons and extremely large VLDL	rs115849089	0.00928089	0.00653308	0.16	0.0535932	0.0377257	-0.231157	-0.162718	rs11207977	0.00610796	0.00436357	0.13	0.0735551	0.0525483	0.147104	0.105092	rs116843064	0.00553339	0.0149845	0.79	0.0236435	0.064027	-0.0723083	-0.195812	rs2278426	0.026578	0.0113109	0.00850002	0.600587	0.255594	0.436645	0.185825	rs77960347	-0.0342979	0.0181461	0.0539995	0.18044	-0.0954661	rs1800588	0.0890719	0.00506833	1.99986e-70	-2.16933	-0.123438
met-d-XXL_VLDL_FC	Free cholesterol in chylomicrons and extremely large VLDL	rs115849089	-0.170356	0.00621927	3.09742e-171	-0.983733	0.0359136	4.24301	-0.154902	rs11207977	-0.0813444	0.0041628	1.69981e-89	-0.979589	0.0501305	-1.9591	0.100257	rs116843064	-0.228571	0.0142703	1.10002e-58	-0.976657	0.0609753	2.98688	-0.186479	rs2278426	-0.0442761	0.0107946	0.00012	-1.00051	0.243927	-0.727405	0.177343	rs77960347	0.0729265	0.0173996	5.49997e-06	-0.383664	-0.0915388	rs1800588	-0.00966982	0.00483542	0.0259998	0.235506	-0.117766
met-d-XXL_VLDL_FC_pct	Free cholesterol to total lipids ratio in chylomicrons and extremely large VLDL	rs115849089	0.0451175	0.00645531	1.99986e-12	0.260534	0.0372767	-1.12373	-0.160781	rs11207977	0.0157775	0.00431223	0.000109999	0.19	0.05193	0.379985	0.103856	rs116843064	0.0393021	0.0148075	0.0109999	0.167933	0.0632707	-0.513585	-0.193499	rs2278426	0.0155129	0.0111773	0.11	0.350547	0.252575	0.254859	0.18363	rs77960347	-0.0146904	0.0179308	0.39	0.0772858	-0.0943334	rs1800588	0.121972	0.00500775	2.69774e-133	-2.9706	-0.121963
met-d-XXL_VLDL_L	Total lipids in chylomicrons and extremely large VLDL	rs115849089	-0.159877	0.00621925	1.30017e-150	-0.923221	0.0359135	3.98201	-0.154901	rs11207977	-0.0746411	0.00416226	7.89951e-76	-0.898865	0.050124	-1.79765	0.100244	rs116843064	-0.208241	0.0142689	6.20012e-49	-0.88979	0.0609693	2.72122	-0.186461	rs2278426	-0.0425374	0.0107935	0.000140001	-0.961223	0.243902	-0.69884	0.177325	rs77960347	0.0654338	0.0173924	5.69994e-05	-0.344245	-0.0915009	rs1800588	-0.0395623	0.00483339	1.9002e-17	0.963531	-0.117716
met-d-XXL_VLDL_P	Concentration of chylomicrons and extremely large VLDL particles	rs115849089	-0.167344	0.00620953	2.89734e-165	-0.96634	0.0358574	4.16799	-0.154659	rs11207977	-0.0766298	0.0041562	8.30042e-80	-0.922814	0.050051	-1.84555	0.100098	rs116843064	-0.222968	0.0142487	5.19996e-56	-0.952716	0.060883	2.91366	-0.186197	rs2278426	-0.0407451	0.0107782	0.000340001	-0.920722	0.243556	-0.669394	0.177073	rs77960347	0.0585905	0.0173701	0.000309999	-0.308243	-0.0913836	rs1800588	-0.0109681	0.00482734	0.012	0.267126	-0.117569
met-d-XXL_VLDL_PL	Phospholipids in chylomicrons and extremely large VLDL	rs115849089	-0.170793	0.00619523	1.79887e-173	-0.986257	0.0357748	4.25389	-0.154303	rs11207977	-0.0772874	0.00414706	1.29987e-81	-0.930733	0.0499409	-1.86139	0.0998777	rs116843064	-0.230924	0.0142161	2.29985e-60	-0.986711	0.0607437	3.01763	-0.185771	rs2278426	-0.0381875	0.0107536	0.000819993	-0.862928	0.243001	-0.627376	0.176669	rs77960347	0.0515258	0.0173338	0.00109999	-0.271076	-0.0911926	rs1800588	-0.0161685	0.00481694	0.00032	0.39378	-0.117316
met-d-XXL_VLDL_PL_pct	Phospholipids to total lipids ratio in chylomicrons and extremely large VLDL	rs115849089	-0.0925695	0.00652337	1e-46	-0.534549	0.0376697	2.3056	-0.162476	rs11207977	-0.0314466	0.00435761	2.29985e-12	-0.378695	0.0524765	-0.757359	0.104949	rs116843064	-0.172623	0.0149559	9.09913e-32	-0.737598	0.0639048	2.25577	-0.195438	rs2278426	0.0204607	0.0112893	0.021	0.462353	0.255106	0.336145	0.18547	rs77960347	-0.0438479	0.0181235	0.0109999	0.230683	-0.0953472	rs1800588	0.150985	0.00505963	1.99986e-200	-3.67721	-0.123226
met-d-XXL_VLDL_TG	Triglycerides in chylomicrons and extremely large VLDL	rs115849089	-0.148785	0.00623207	5.79429e-130	-0.85917	0.0359875	3.70575	-0.15522	rs11207977	-0.0699093	0.00417049	1.29987e-66	-0.841882	0.0502231	-1.68369	0.100442	rs116843064	-0.1899	0.0142952	1.59993e-40	-0.811421	0.0610817	2.48154	-0.186804	rs2278426	-0.0427974	0.0108134	8e-05	-0.967099	0.244352	-0.703111	0.177652	rs77960347	0.0653752	0.0174206	6.90001e-05	-0.343937	-0.0916493	rs1800588	-0.0577889	0.00484094	6.79986e-35	1.40744	-0.1179
met-d-XXL_VLDL_TG_pct	Triglycerides to total lipids ratio in chylomicrons and extremely large VLDL	rs115849089	0.0136167	0.00653961	0.032	0.0786306	0.0377635	-0.339147	-0.16288	rs11207977	0.000326497	0.00436807	0.91	0.00393184	0.0526024	0.00786334	0.1052	rs116843064	0.042172	0.0149994	0.00350002	0.180196	0.0640907	-0.551088	-0.196007	rs2278426	-0.0257888	0.0113222	0.00790005	-0.582753	0.255849	-0.42368	0.186011	rs77960347	0.0363728	0.018163	0.0359998	-0.191356	-0.095555	rs1800588	-0.128243	0.00507226	1.09901e-144	3.12333	-0.123534

## Sheet: Table S5
mrc_ieu_id	trait	rsid.LPL	beta.LPL	se.LPL	p.LPL	beta.tg.LPL	se.tg.LPL	beta.kol.LPL	se.kol.LPL	rsid.ANGPTL3	beta.ANGPTL3	se.ANGPTL3	p.ANGPTL3	beta.tg.ANGPTL3	se.tg.ANGPTL3	beta.kol.ANGPTL3	se.kol.ANGPTL3	rsid.ANGPTL4	beta.ANGPTL4	se.ANGPTL4	p.ANGPTL4	beta.tg.ANGPTL4	se.tg.ANGPTL4	beta.kol.ANGPTL4	se.kol.ANGPTL4	rsid.ANGPTL8	beta.ANGPTL8	se.ANGPTL8	p.ANGPTL8	beta.tg.ANGPTL8	se.tg.ANGPTL8	beta.kol.ANGPTL8	se.kol.ANGPTL8	rsid.LIPG	beta.LIPG	se.LIPG	p.LIPG	beta.kol.LIPG	se.kol.LIPG	rsid.LIPC	beta.LIPC	se.LIPC	p.LIPC	beta.tg.LIPC	se.tg.LIPC
met-c-838	Acetoacetate	rs115849089	-0.028733	0.017255	0.0975955	-0.177302	0.106475	-0.8319	0.49958	rs11207977	-0.017408	0.011449	0.130367	-0.210422	0.138392	-0.315465	0.207477	rs116843064	-0.065579	0.035196	0.0638102	-0.352856	0.189376	1.0732	-0.575983	rs2278426	-0.014364	0.021265	0.501601	-0.204246	0.302373	-0.135826	0.201082	rs77960347	0.003425	0.072395	0.962447	-0.0163645	-0.345901	rs1800588	0.007152	0.012129	0.557517	-0.152948	-0.259383
met-c-839	Acetate	rs115849089	0.002137	0.015834	0.892622	0.0131867	0.0977064	0.0618721	0.458438	rs11207977	-0.001104	0.010143	0.913275	-0.0133448	0.122605	-0.0200065	0.18381	rs116843064	-0.056182	0.034115	0.0995841	-0.302294	0.18356	0.919419	-0.558292	rs2278426	0.001815	0.021197	0.931746	0.025808	0.301406	0.0171626	0.200439	rs77960347	-0.091438	0.059136	0.122044	0.436888	-0.28255	rs1800588	0.007486	0.01115	0.501982	-0.160091	-0.238447
met-c-840	Alanine	rs115849089	-0.002421	0.015711	0.877522	-0.0149392	0.0969474	-0.0700947	0.454877	rs11207977	0.000687	0.010061	0.945572	0.00830422	0.121614	0.0124497	0.182324	rs116843064	0.030651	0.033758	0.363888	0.164922	0.181639	-0.501604	-0.55245	rs2278426	0.03662	0.020798	0.0782925	0.52071	0.295733	0.346279	0.196666	rs77960347	-0.010675	0.058647	0.855555	0.0510048	-0.280213	rs1800588	0.035468	0.011089	0.001388	-0.758495	-0.237142
met-c-841	Albumin	rs115849089	0.001088	0.017427	0.950728	0.00671369	0.107536	0.0315006	0.50456	rs11207977	0.018675	0.011555	0.109918	0.225737	0.139673	0.338426	0.209398	rs116843064	-0.003986	0.035543	0.911652	-0.0214472	0.191244	0.0652309	-0.581661	rs2278426	-0.009668	0.021473	0.656111	-0.137472	0.305331	-0.0914206	0.203049	rs77960347	-0.086392	0.073186	0.242951	0.412778	-0.34968	rs1800588	-0.001354	0.012252	0.912939	0.0289558	-0.262013
met-c-842	Apolipoprotein A-I	rs115849089	0.076525	0.017681	1.78999e-05	0.47221	0.109104	2.21561	0.511914	rs11207977	-0.051672	0.011686	1.17001e-05	-0.624594	0.141256	-0.936392	0.211772	rs116843064	0.138428	0.03625	0.000154	0.744829	0.195048	-2.26537	-0.593231	rs2278426	-0.109276	0.021686	5.91003e-07	-1.55383	0.30836	-1.03331	0.205063	rs77960347	0.330318	0.074701	1.17001e-05	-1.57825	-0.356919	rs1800588	0.152381	0.012317	1.42004e-34	-3.25872	-0.263403
met-c-843	Apolipoprotein B	rs115849089	-0.099572	0.017126	1.03999e-08	-0.614426	0.105679	-2.88289	0.495845	rs11207977	-0.061193	0.011082	5.43e-08	-0.73968	0.133955	-1.10893	0.200826	rs116843064	-0.032966	0.036256	0.370312	-0.177378	0.19508	0.539489	-0.59333	rs2278426	-0.078261	0.02168	0.000377998	-1.11282	0.308274	-0.740036	0.205006	rs77960347	0.079132	0.068134	0.252461	-0.37809	-0.325542	rs1800588	0.050959	0.011942	2.65003e-05	-1.08978	-0.255384
met-c-844	Ratio of bisallylic groups to double bonds	rs115849089	0.101395	0.019994	4.94003e-07	0.625675	0.123376	2.93567	0.578882	rs11207977	0.010921	0.013754	0.430784	0.132009	0.166254	0.197909	0.249248	rs116843064	0.16733	0.04234	8.88996e-05	0.90034	0.227816	-2.73836	-0.692894	rs2278426	-0.024096	0.02562	0.350691	-0.342628	0.364298	-0.227852	0.242263	rs77960347	-0.028339	0.091779	0.759313	0.135403	-0.438517	rs1800588	-0.025796	0.014494	0.0774105	0.551656	-0.309959
met-c-845	Ratio of bisallylic groups to total fatty acids	rs115849089	0.105003	0.020229	2.56e-07	0.647939	0.124826	3.04013	0.585686	rs11207977	-0.001451	0.013916	0.917487	-0.0175392	0.168212	-0.0262948	0.252184	rs116843064	0.165394	0.04308	0.000138	0.889923	0.231797	-2.70667	-0.705004	rs2278426	-0.033102	0.026048	0.206711	-0.470687	0.370384	-0.313012	0.24631	rs77960347	0.024361	0.092874	0.794398	-0.116396	-0.443749	rs1800588	-0.021961	0.015603	0.161977	0.469644	-0.333675
met-c-846	3-hydroxybutyrate	rs115849089	0.002972	0.015977	0.852398	0.0183392	0.0985888	0.0860477	0.462579	rs11207977	-0.010277	0.010228	0.314992	-0.124225	0.123633	-0.186238	0.18535	rs116843064	-0.013813	0.03453	0.689139	-0.0743226	0.185793	0.22605	-0.565084	rs2278426	0.009267	0.023263	0.690381	0.13177	0.330783	0.0876287	0.219975	rs77960347	0.082652	0.059368	0.163844	-0.394909	-0.283658	rs1800588	-0.007176	0.011297	0.525283	0.153461	-0.24159
met-c-847	Average number of methylene groups per double bond	rs115849089	-0.08257	0.019964	3.79001e-05	-0.509512	0.123191	-2.39063	0.578013	rs11207977	0.012775	0.013731	0.353748	0.15442	0.165976	0.231507	0.248831	rs116843064	-0.126889	0.042473	0.002914	-0.682742	0.228531	2.07654	-0.695071	rs2278426	0.050445	0.025633	0.0498265	0.717292	0.364483	0.477008	0.242386	rs77960347	-0.081394	0.091644	0.376014	0.388898	-0.437872	rs1800588	0.014708	0.014475	0.311169	-0.314536	-0.309553
met-c-848	Average number of methylene groups in a fatty acid chain	rs115849089	-0.026926	0.01837	0.142706	-0.166151	0.113355	-0.779583	0.531863	rs11207977	0.003625	0.011577	0.754156	0.0438178	0.139939	0.0656917	0.209797	rs116843064	-0.080812	0.040483	0.0459283	-0.434819	0.217824	1.32249	-0.662505	rs2278426	0.055525	0.025008	0.026421	0.789526	0.355596	0.525044	0.236476	rs77960347	-0.017812	0.067861	0.792952	0.0851052	-0.324238	rs1800588	0.008954	0.012886	0.487138	-0.191484	-0.275572
met-c-849	Citrate	rs115849089	0.016055	0.015731	0.307445	0.0990701	0.0970708	0.464837	0.455456	rs11207977	0.004396	0.01011	0.663713	0.0531374	0.122206	0.0796637	0.183212	rs116843064	-0.006179	0.033851	0.855154	-0.0332469	0.18214	0.101119	-0.553972	rs2278426	0.018729	0.021036	0.373297	0.266313	0.299117	0.177101	0.198916	rs77960347	0.070056	0.058987	0.234948	-0.334725	-0.281838	rs1800588	-0.024662	0.01111	0.0264612	0.527405	-0.237591
met-c-850	Creatinine	rs115849089	-0.009372	0.015757	0.552622	-0.0578315	0.0972312	-0.271345	0.456209	rs11207977	-0.019865	0.010103	0.0496547	-0.240121	0.122122	-0.359991	0.183085	rs116843064	-0.127957	0.0339	0.000164999	-0.688489	0.182403	2.09402	-0.554774	rs2278426	-0.022604	0.021142	0.285749	-0.321413	0.300624	-0.213743	0.199919	rs77960347	0.022753	0.058639	0.69847	-0.108713	-0.280175	rs1800588	-0.007601	0.011145	0.495934	0.16255	-0.23834
met-c-851	Average number of double bonds in a fatty acid chain	rs115849089	0.065551	0.018604	0.000429003	0.404493	0.114799	1.89788	0.538637	rs11207977	-0.013083	0.012603	0.299198	-0.158143	0.152341	-0.237088	0.22839	rs116843064	0.087395	0.039996	0.0289021	0.47024	0.215203	-1.43022	-0.654535	rs2278426	-0.033813	0.025649	0.187387	-0.480797	0.364711	-0.319736	0.242537	rs77960347	0.035713	0.073051	0.624952	-0.170636	-0.349035	rs1800588	-0.017015	0.013637	0.212147	0.363872	-0.291632
met-c-852	22:6, docosahexaenoic acid	rs115849089	-0.017859	0.020012	0.377087	-0.110202	0.123487	-0.517068	0.579403	rs11207977	-0.04527	0.013746	0.00112101	-0.547208	0.166157	-0.820376	0.249103	rs116843064	0.035253	0.042342	0.409906	0.189683	0.227826	-0.576916	-0.692927	rs2278426	-0.057076	0.025673	0.0277971	-0.81158	0.365052	-0.53971	0.242764	rs77960347	0.167828	0.091572	0.0696867	-0.801877	-0.437528	rs1800588	0.106946	0.014452	2.51015e-13	-2.28708	-0.309061
met-c-853	Free cholesterol to esterified cholesterol ratio	rs115849089	-0.035328	0.02003	0.0802805	-0.217997	0.123598	-1.02284	0.579924	rs11207977	-0.061996	0.013766	8.06993e-06	-0.749387	0.166399	-1.12348	0.249465	rs116843064	0.060559	0.042371	0.156353	0.325845	0.227982	-0.991048	-0.693402	rs2278426	-0.108625	0.025628	2.65999e-05	-1.54457	0.364412	-1.02716	0.242338	rs77960347	0.147029	0.091869	0.112473	-0.7025	-0.438947	rs1800588	0.101374	0.014493	4.16965e-12	-2.16792	-0.309938
met-c-854	Description of average fatty acid chain length, not actual carbon number	rs115849089	0.109267	0.01998	5.57995e-08	0.67425	0.12329	3.16358	0.578477	rs11207977	0.020871	0.013746	0.131238	0.252282	0.166157	0.378221	0.249103	rs116843064	0.075098	0.042501	0.079046	0.404074	0.228682	-1.22898	-0.695529	rs2278426	-0.000523	0.025615	0.98379	-0.00743669	0.364227	-0.00494549	0.242215	rs77960347	0.025615	0.091565	0.780971	-0.122388	-0.437495	rs1800588	-0.000663	0.01449	0.963693	0.0141785	-0.309874
met-c-855	Omega-3 fatty acids	rs115849089	-0.067516	0.02002	0.000807997	-0.416619	0.123537	-1.95478	0.579635	rs11207977	-0.049562	0.013755	0.000345001	-0.599089	0.166266	-0.898155	0.249266	rs116843064	-0.003499	0.042566	0.934876	-0.0188268	0.229032	0.0572612	-0.696593	rs2278426	-0.043662	0.025682	0.0911045	-0.620843	0.36518	-0.412868	0.242849	rs77960347	0.182559	0.091757	0.0480231	-0.872261	-0.438412	rs1800588	0.088801	0.014474	1.10999e-09	-1.89904	-0.309531
met-c-856	Omega-6 fatty acids	rs115849089	-0.087002	0.020043	1.49001e-05	-0.53686	0.123679	-2.51895	0.580301	rs11207977	-0.086192	0.013766	4.25001e-10	-1.04186	0.166399	-1.56196	0.249465	rs116843064	-0.012423	0.042661	0.771301	-0.0668435	0.229543	0.203302	-0.698147	rs2278426	-0.122289	0.025726	2.12002e-06	-1.73886	0.365805	-1.15636	0.243265	rs77960347	0.245249	0.091841	0.00770495	-1.17179	-0.438813	rs1800588	0.142532	0.014482	9.47109e-23	-3.0481	-0.309703
met-c-857	Omega-7, omega-9 and saturated fatty acids	rs115849089	-0.121694	0.019997	1.47999e-09	-0.750933	0.123395	-3.52338	0.578969	rs11207977	-0.058147	0.013759	2.66999e-05	-0.702861	0.166314	-1.05373	0.249339	rs116843064	-0.087888	0.04259	0.0402004	-0.472892	0.229161	1.43829	-0.696986	rs2278426	-0.051041	0.025669	0.048043	-0.725767	0.364995	-0.482644	0.242726	rs77960347	0.189145	0.091765	0.0404324	-0.903729	-0.43845	rs1800588	0.14167	0.014458	2.11009e-22	-3.02966	-0.309189
met-c-858	Free cholesterol	rs115849089	0.00016	0.019988	0.993637	0.000987307	0.123339	0.00463244	0.578708	rs11207977	-0.043294	0.013741	0.00176701	-0.523323	0.166097	-0.784567	0.249012	rs116843064	0.044516	0.042288	0.295968	0.239524	0.227536	-0.728505	-0.692043	rs2278426	-0.088978	0.025583	0.000557995	-1.2652	0.363772	-0.841376	0.241913	rs77960347	0.201298	0.091731	0.0293819	-0.961795	-0.438288	rs1800588	0.166278	0.014417	2.5398e-30	-3.55591	-0.308312
met-c-859	Glucose	rs115849089	-0.029046	0.015803	0.0663713	-0.179233	0.0975151	-0.840962	0.457541	rs11207977	-0.010323	0.010098	0.307172	-0.124781	0.122061	-0.187072	0.182994	rs116843064	-0.021627	0.033823	0.52303	-0.116367	0.181989	0.353926	-0.553514	rs2278426	0.008891	0.02115	0.674565	0.126424	0.300738	0.0840733	0.199994	rs77960347	0.027962	0.058705	0.634252	-0.133602	-0.280491	rs1800588	0.004024	0.011121	0.717769	-0.0860546	-0.237826
met-c-860	Glutamine	rs115849089	-0.011921	0.015912	0.453751	-0.0735605	0.0981877	-0.345146	0.460697	rs11207977	-0.002568	0.010171	0.800684	-0.0310411	0.122944	-0.0465369	0.184317	rs116843064	0.012898	0.034346	0.707278	0.0693993	0.184803	-0.211076	-0.562072	rs2278426	0.003845	0.021298	0.856729	0.0546732	0.302842	0.0363583	0.201394	rs77960347	-0.029962	0.059605	0.615217	0.143157	-0.284791	rs1800588	-0.010474	0.011176	0.348634	0.22399	-0.239003
met-c-861	Glycerol	rs115849089	-0.026572	0.017159	0.121479	-0.163967	0.105882	-0.769333	0.496801	rs11207977	-0.011589	0.011179	0.299836	-0.140084	0.135128	-0.210014	0.202584	rs116843064	-0.093957	0.038037	0.013527	-0.505547	0.204663	1.53761	-0.622476	rs2278426	-0.010893	0.024509	0.656745	-0.154891	0.348501	-0.103004	0.231757	rs77960347	-0.03309	0.067166	0.622277	0.158103	-0.320917	rs1800588	-0.022246	0.012382	0.0724086	0.475738	-0.264793
met-c-862	Glycoproteins	rs115849089	-0.004883	0.017317	0.777947	-0.0301314	0.106857	-0.141376	0.501375	rs11207977	-0.002847	0.011688	0.807556	-0.0344136	0.141281	-0.0515929	0.211808	rs116843064	0.026477	0.03738	0.478754	0.142463	0.201128	-0.433296	-0.611724	rs2278426	-0.021372	0.024125	0.375676	-0.303895	0.34304	-0.202094	0.228126	rs77960347	0.107604	0.072863	0.139718	-0.514128	-0.348137	rs1800588	-0.019827	0.01262	0.116158	0.424007	-0.269883
met-c-863	Glycoprotein acetyls	rs115849089	-0.105483	0.017163	1.29e-09	-0.650901	0.105907	-3.05403	0.496917	rs11207977	-0.021703	0.011401	0.0599625	-0.262338	0.137811	-0.393299	0.206607	rs116843064	-0.056234	0.03504	0.112735	-0.302574	0.188537	0.92027	-0.57343	rs2278426	-0.028982	0.021154	0.175738	-0.412103	0.300795	-0.274054	0.200032	rs77960347	0.023107	0.072204	0.751818	-0.110405	-0.344988	rs1800588	-0.005161	0.012073	0.672681	0.11037	-0.258185
met-c-864	Total cholesterol in HDL	rs115849089	0.130956	0.016669	7.28954e-15	0.808086	0.102859	3.79154	0.482614	rs11207977	-0.006219	0.010861	0.570449	-0.0751732	0.131284	-0.1127	0.196821	rs116843064	0.190524	0.035022	7.17001e-08	1.02514	0.18844	-3.11793	-0.573135	rs2278426	-0.073715	0.021166	0.000562005	-1.04817	0.300965	-0.697049	0.200146	rs77960347	0.316026	0.066527	2.55e-06	-1.50996	-0.317864	rs1800588	0.131038	0.011676	1.07004e-28	-2.80229	-0.249695
met-c-865	Mean diameter for HDL particles	rs115849089	0.120479	0.017169	3.53021e-12	0.743436	0.105944	3.4882	0.49709	rs11207977	-0.021019	0.011411	0.0677267	-0.254071	0.137932	-0.380903	0.206788	rs116843064	0.153578	0.035028	1.38998e-05	0.826346	0.188473	-2.5133	-0.573233	rs2278426	-0.055828	0.021187	0.00898008	-0.793835	0.301264	-0.527909	0.200344	rs77960347	0.298258	0.072396	4.42996e-05	-1.42507	-0.345906	rs1800588	0.242251	0.011963	1.15001e-89	-5.18062	-0.255833
met-c-866	Histidine	rs115849089	-0.00759	0.0172	0.660832	-0.0468354	0.106135	-0.219752	0.497988	rs11207977	0.024204	0.011412	0.0349526	0.29257	0.137944	0.438621	0.206807	rs116843064	0.004161	0.035084	0.906086	0.0223888	0.188774	-0.0680948	-0.57415	rs2278426	-0.013837	0.021151	0.515356	-0.196752	0.300752	-0.130843	0.200004	rs77960347	-0.083816	0.072216	0.248412	0.40047	-0.345046	rs1800588	-0.002589	0.012086	0.831271	0.0553667	-0.258463
met-c-867	Total cholesterol in IDL	rs115849089	-0.032036	0.017206	0.0663926	-0.197684	0.106173	-0.927531	0.498161	rs11207977	-0.042833	0.011416	0.000218002	-0.517751	0.137993	-0.776213	0.206879	rs116843064	0.037773	0.035087	0.288468	0.203242	0.18879	-0.618155	-0.574199	rs2278426	-0.087364	0.021175	4.79999e-05	-1.24225	0.301093	-0.826114	0.200231	rs77960347	0.110748	0.0724	0.131488	-0.52915	-0.345925	rs1800588	0.112735	0.012067	3.41036e-20	-2.41088	-0.258057
met-c-868	Free cholesterol in IDL	rs115849089	-0.023361	0.016715	0.167447	-0.144153	0.103143	-0.676366	0.483946	rs11207977	-0.051586	0.010865	2.77997e-06	-0.623554	0.131332	-0.934834	0.196894	rs116843064	0.068065	0.035098	0.0554536	0.366232	0.188849	-1.11388	-0.574379	rs2278426	-0.083802	0.021171	9.32996e-05	-1.1916	0.301037	-0.792431	0.200193	rs77960347	0.17756	0.066496	0.00837202	-0.848376	-0.317716	rs1800588	0.130191	0.011685	3.91021e-28	-2.78418	-0.249888
met-c-869	Total lipids in IDL	rs115849089	-0.048978	0.017209	0.00503698	-0.302227	0.106191	-1.41805	0.498248	rs11207977	-0.052901	0.011418	5.01996e-06	-0.639449	0.138017	-0.958664	0.206915	rs116843064	0.018871	0.0351	0.596148	0.101538	0.18886	-0.308824	-0.574412	rs2278426	-0.092192	0.021178	1.79999e-05	-1.3109	0.301136	-0.871767	0.200259	rs77960347	0.142901	0.072432	0.051812	-0.682776	-0.346078	rs1800588	0.125353	0.012065	1.38007e-24	-2.68072	-0.258014
met-c-870	Concentration of IDL particles	rs115849089	-0.05839	0.017206	0.000828991	-0.360305	0.106173	-1.69055	0.498161	rs11207977	-0.057215	0.011417	8e-07	-0.691595	0.138005	-1.03684	0.206897	rs116843064	0.005771	0.035099	0.871265	0.0310516	0.188855	-0.0944424	-0.574395	rs2278426	-0.092579	0.021175	1.66001e-05	-1.31641	0.301093	-0.875427	0.200231	rs77960347	0.151374	0.07244	0.0394794	-0.72326	-0.346116	rs1800588	0.132402	0.01206	2.99985e-27	-2.83146	-0.257907
met-c-871	Phospholipids in IDL	rs115849089	-0.05054	0.016715	0.00283002	-0.311866	0.103143	-1.46327	0.483946	rs11207977	-0.059222	0.010867	7.46999e-08	-0.715855	0.131357	-1.07321	0.19693	rs116843064	0.033473	0.035109	0.346286	0.180106	0.188908	-0.547786	-0.574559	rs2278426	-0.091126	0.021185	2.17e-05	-1.29575	0.301236	-0.861687	0.200325	rs77960347	0.181793	0.066539	0.00697301	-0.868601	-0.317921	rs1800588	0.118583	0.011695	1.38007e-23	-2.53594	-0.250102
met-c-872	Triglycerides in IDL	rs115849089	-0.097853	0.017191	2.04998e-08	-0.603818	0.10608	-2.83312	0.497727	rs11207977	-0.073736	0.011409	1.93001e-10	-0.891296	0.137908	-1.33623	0.206752	rs116843064	-0.082665	0.03508	0.0201841	-0.444789	0.188752	1.35281	-0.574084	rs2278426	-0.081178	0.0212	0.000161002	-1.15429	0.301449	-0.767619	0.200467	rs77960347	0.197712	0.07239	0.00710199	-0.944662	-0.345877	rs1800588	0.189602	0.012012	1.45011e-54	-4.0547	-0.256881
met-c-873	Isoleucine	rs115849089	-0.041586	0.015803	0.00884199	-0.256613	0.0975151	-1.20403	0.457541	rs11207977	-0.027514	0.010049	0.00645104	-0.33258	0.121469	-0.498605	0.182106	rs116843064	-0.069812	0.033728	0.0394321	-0.375632	0.181478	1.14247	-0.551959	rs2278426	-0.020915	0.021058	0.322947	-0.297396	0.29943	-0.197772	0.199124	rs77960347	-0.134568	0.058357	0.0217661	0.642962	-0.278828	rs1800588	-0.004574	0.011077	0.681177	0.0978166	-0.236885
met-c-874	Total cholesterol in large HDL	rs115849089	0.137499	0.016672	3.29989e-16	0.848461	0.102877	3.98098	0.482701	rs11207977	0.002099	0.010863	0.848197	0.025372	0.131308	0.0380378	0.196858	rs116843064	0.161061	0.035064	5.47003e-06	0.866609	0.188666	-2.63576	-0.573823	rs2278426	-0.048325	0.021194	0.0239558	-0.687147	0.301364	-0.456961	0.20041	rs77960347	0.30414	0.066498	5.99998e-06	-1.45317	-0.317725	rs1800588	0.18032	0.011641	4.58036e-53	-3.8562	-0.248947
met-c-875	Cholesterol esters in large HDL	rs115849089	0.136174	0.017179	4.8899e-15	0.840285	0.106006	3.94262	0.49738	rs11207977	0.00167	0.011422	0.885078	0.0201864	0.138065	0.0302635	0.206988	rs116843064	0.156597	0.035068	1.03001e-05	0.84259	0.188688	-2.56271	-0.573888	rs2278426	-0.048835	0.0212	0.0228081	-0.694399	0.301449	-0.461784	0.200467	rs77960347	0.274111	0.072472	0.000185999	-1.30969	-0.346269	rs1800588	0.187263	0.012023	1.9602e-53	-4.00468	-0.257116
met-c-876	Free cholesterol in large HDL	rs115849089	0.140793	0.016654	5.85059e-17	0.868787	0.102766	4.07635	0.48218	rs11207977	0.005787	0.010852	0.597341	0.0699513	0.131175	0.104871	0.196658	rs116843064	0.165195	0.035035	3.05e-06	0.888852	0.18851	-2.70342	-0.573348	rs2278426	-0.04388	0.021182	0.0401791	-0.623942	0.301193	-0.414929	0.200297	rs77960347	0.29154	0.066435	1.40001e-05	-1.39297	-0.317424	rs1800588	0.183757	0.01163	3.59998e-55	-3.92971	-0.248712
met-c-877	Total lipids in large HDL	rs115849089	0.133168	0.017167	1.85994e-14	0.821736	0.105932	3.85558	0.497032	rs11207977	-0.006726	0.011415	0.560397	-0.0813016	0.137981	-0.121888	0.206861	rs116843064	0.176396	0.035034	6.62003e-07	0.949121	0.188505	-2.88672	-0.573332	rs2278426	-0.056509	0.021186	0.00841008	-0.803518	0.30125	-0.534349	0.200335	rs77960347	0.313711	0.072452	1.89998e-05	-1.4989	-0.346173	rs1800588	0.200881	0.012011	2.57988e-61	-4.29591	-0.256859
met-c-878	Concentration of large HDL particles	rs115849089	0.130199	0.017167	7.06968e-14	0.803415	0.105932	3.76962	0.497032	rs11207977	-0.010117	0.011414	0.381193	-0.122291	0.137969	-0.183339	0.206843	rs116843064	0.179957	0.03503	3.95003e-07	0.968281	0.188483	-2.945	-0.573266	rs2278426	-0.058239	0.021183	0.00662293	-0.828117	0.301207	-0.550708	0.200306	rs77960347	0.327767	0.072433	7.92009e-06	-1.56606	-0.346083	rs1800588	0.205457	0.012006	4.60045e-64	-4.39377	-0.256752
met-c-879	Phospholipids in large HDL	rs115849089	0.131525	0.017158	4.04017e-14	0.811597	0.105876	3.80801	0.496772	rs11207977	-0.012345	0.011408	0.285478	-0.149222	0.137896	-0.223714	0.206734	rs116843064	0.192275	0.035011	6.09004e-08	1.03456	0.188381	-3.14658	-0.572955	rs2278426	-0.060432	0.021176	0.00486799	-0.8593	0.301108	-0.571445	0.20024	rs77960347	0.33413	0.072385	5.30005e-06	-1.59646	-0.345853	rs1800588	0.193931	0.01201	3.98016e-57	-4.14728	-0.256838
met-c-880	Total cholesterol in large LDL	rs115849089	-0.021671	0.016699	0.200887	-0.133725	0.103044	-0.627436	0.483482	rs11207977	-0.031851	0.010851	0.00382798	-0.385004	0.131163	-0.577199	0.19664	rs116843064	0.037039	0.035064	0.297829	0.199293	0.188666	-0.606143	-0.573823	rs2278426	-0.082782	0.02115	0.000116001	-1.1771	0.300738	-0.782786	0.199994	rs77960347	0.124088	0.066405	0.0655315	-0.592888	-0.317281	rs1800588	0.062483	0.011696	1.43001e-07	-1.33622	-0.250123
met-c-881	Cholesterol esters in large VLDL	rs115849089	-0.039469	0.01719	0.0238891	-0.24355	0.106074	-1.14274	0.497698	rs11207977	-0.032537	0.011407	0.00502204	-0.393296	0.137884	-0.589631	0.206716	rs116843064	0.026887	0.035061	0.450525	0.144669	0.18865	-0.440006	-0.573773	rs2278426	-0.081811	0.021148	0.000142001	-1.16329	0.30071	-0.773605	0.199975	rs77960347	0.049618	0.072373	0.49995	-0.237073	-0.345796	rs1800588	0.049882	0.012079	4.89001e-05	-1.06674	-0.258314
met-c-882	Free cholesterol in large LDL	rs115849089	-0.006962	0.016703	0.681179	-0.0429602	0.103069	-0.201569	0.483598	rs11207977	-0.029907	0.010855	0.00662903	-0.361506	0.131212	-0.54197	0.196713	rs116843064	0.062344	0.035074	0.0797517	0.33545	0.18872	-1.02026	-0.573986	rs2278426	-0.084405	0.021157	8.49005e-05	-1.20018	0.300838	-0.798133	0.200061	rs77960347	0.132714	0.06644	0.04897	-0.634103	-0.317448	rs1800588	0.071543	0.011697	1.7e-09	-1.52997	-0.250144
met-c-883	Total lipids in large LDL	rs115849089	-0.042275	0.017198	0.0155819	-0.260865	0.106123	-1.22398	0.49793	rs11207977	-0.037706	0.011412	0.001153	-0.455777	0.137944	-0.683303	0.206807	rs116843064	0.031425	0.035076	0.377968	0.169086	0.188731	-0.51427	-0.574019	rs2278426	-0.088271	0.021155	4.06996e-05	-1.25515	0.300809	-0.83469	0.200042	rs77960347	0.081142	0.072395	0.270013	-0.387694	-0.345901	rs1800588	0.065646	0.012081	9.1199e-08	-1.40386	-0.258356
met-c-884	Concentration of large LDL particles	rs115849089	-0.046767	0.017198	0.00743995	-0.288584	0.106123	-1.35403	0.49793	rs11207977	-0.041058	0.011411	0.0004	-0.496295	0.137932	-0.744047	0.206788	rs116843064	0.025709	0.035077	0.470577	0.13833	0.188736	-0.420728	-0.574035	rs2278426	-0.090885	0.021153	2.37001e-05	-1.29232	0.300781	-0.859408	0.200023	rs77960347	0.096887	0.072393	0.187627	-0.462923	-0.345891	rs1800588	0.076852	0.012078	3.86002e-10	-1.64351	-0.258292
met-c-885	Phospholipids in large LDL	rs115849089	-0.036515	0.016717	0.0311702	-0.225322	0.103155	-1.05721	0.484004	rs11207977	-0.037341	0.010859	0.000696001	-0.451365	0.13126	-0.676688	0.196785	rs116843064	0.030109	0.035097	0.397331	0.162005	0.188844	-0.492734	-0.574363	rs2278426	-0.090164	0.021171	2.67997e-05	-1.28207	0.301037	-0.85259	0.200193	rs77960347	0.15085	0.066455	0.025138	-0.720756	-0.31752	rs1800588	0.073277	0.011704	6.73008e-10	-1.56705	-0.250294
met-c-886	Total cholesterol in large VLDL	rs115849089	-0.138312	0.016792	3.11028e-16	-0.853477	0.103618	-4.00452	0.486175	rs11207977	-0.078297	0.012006	9.94031e-11	-0.946427	0.145124	-1.41889	0.217571	rs116843064	-0.17289	0.035302	1.19001e-06	-0.930256	0.189947	2.82935	-0.577717	rs2278426	-0.038447	0.021382	0.0743156	-0.546689	0.304037	-0.363555	0.202188	rs77960347	0.162595	0.066895	0.015865	-0.776874	-0.319622	rs1800588	-0.006046	0.011798	0.610997	0.129296	-0.252304
met-c-887	Cholesterol esters in large VLDL	rs115849089	-0.153355	0.017279	1.82012e-18	-0.946303	0.106623	-4.44005	0.500275	rs11207977	-0.073101	0.011475	3.09999e-10	-0.88362	0.138706	-1.32473	0.207948	rs116843064	-0.195947	0.035302	4.17004e-08	-1.05432	0.189947	3.20667	-0.577717	rs2278426	-0.034234	0.02139	0.113568	-0.486783	0.304151	-0.323717	0.202264	rs77960347	0.094548	0.072775	0.198971	-0.451747	-0.347717	rs1800588	-0.018783	0.01218	0.127342	0.401681	-0.260473
met-c-888	Free cholesterol in large VLDL	rs115849089	-0.131462	0.016789	8.37915e-15	-0.811208	0.103599	-3.80619	0.486088	rs11207977	-0.076675	0.010921	3.43005e-12	-0.926821	0.132009	-1.38949	0.197909	rs116843064	-0.158933	0.035303	8.09003e-06	-0.855159	0.189952	2.60094	-0.577734	rs2278426	-0.043165	0.021371	0.0451243	-0.613776	0.30388	-0.408168	0.202084	rs77960347	0.153769	0.066869	0.0225621	-0.734703	-0.319498	rs1800588	-0.005854	0.011794	0.622481	0.12519	-0.252219
met-c-889	Total lipids in large VLDL	rs115849089	-0.137752	0.017275	2.78997e-15	-0.850022	0.106598	-3.9883	0.500159	rs11207977	-0.061466	0.011463	1.07999e-07	-0.74298	0.138561	-1.11388	0.207731	rs116843064	-0.174088	0.035286	1.02e-06	-0.936702	0.189861	2.84895	-0.577456	rs2278426	-0.040135	0.021373	0.0626354	-0.570691	0.303909	-0.379516	0.202103	rs77960347	0.071294	0.072739	0.33115	-0.34064	-0.347545	rs1800588	-0.023969	0.012172	0.0509143	0.512585	-0.260302
met-c-890	Concentration of large VLDL particles	rs115849089	-0.139462	0.017303	2.14981e-15	-0.860574	0.106771	-4.03781	0.50097	rs11207977	-0.08156	0.011485	2.77013e-12	-0.98587	0.138827	-1.47802	0.208129	rs116843064	-0.16543	0.035329	4.05005e-06	-0.890117	0.190092	2.70726	-0.578159	rs2278426	-0.057196	0.021394	0.00847793	-0.813287	0.304207	-0.540845	0.202302	rs77960347	0.091991	0.072882	0.213792	-0.43953	-0.348228	rs1800588	-0.013833	0.01219	0.263723	0.295823	-0.260687
met-c-891	Phospholipids in large VLDL	rs115849089	-0.14682	0.016787	4.08978e-18	-0.905978	0.103587	-4.25085	0.48603	rs11207977	-0.068714	0.010919	4.31003e-10	-0.830591	0.131985	-1.24522	0.197872	rs116843064	-0.171127	0.035301	1.51999e-06	-0.92077	0.189941	2.80049	-0.577701	rs2278426	-0.045788	0.021367	0.0334118	-0.651073	0.303824	-0.432971	0.202046	rs77960347	0.151593	0.073203	0.039819	-0.724306	-0.349762	rs1800588	-0.007934	0.011792	0.504162	0.169671	-0.252176
met-c-892	Triglycerides in large VLDL	rs115849089	-0.146561	0.017103	1.91999e-17	-0.904379	0.105537	-4.24335	0.495179	rs11207977	-0.06208	0.010916	1.7e-08	-0.750402	0.131949	-1.125	0.197818	rs116843064	-0.176337	0.035292	7.22005e-07	-0.948803	0.189893	2.88576	-0.577554	rs2278426	-0.038238	0.021374	0.0758124	-0.543717	0.303923	-0.361578	0.202112	rs77960347	0.084173	0.066845	0.211377	-0.402176	-0.319383	rs1800588	-0.021848	0.01179	0.0658916	0.467227	-0.252133
met-c-893	18:2, linoleic acid (LA)	rs115849089	-0.083647	0.020019	3.34003e-05	-0.516158	0.123531	-2.42181	0.579606	rs11207977	-0.095345	0.013744	5.67937e-12	-1.1525	0.166133	-1.72783	0.249067	rs116843064	-0.030824	0.042409	0.470188	-0.165852	0.228187	0.504435	-0.694024	rs2278426	-0.126132	0.025647	1.03999e-06	-1.79351	0.364682	-1.1927	0.242518	rs77960347	0.267683	0.091846	0.00379298	-1.27898	-0.438837	rs1800588	0.129233	0.014469	7.40969e-19	-2.76369	-0.309425
met-c-894	Lactate	rs115849089	-0.015666	0.015707	0.318552	-0.0966697	0.0969227	-0.453574	0.454761	rs11207977	0.0135	0.01006	0.17959	0.163183	0.121602	0.244645	0.182306	rs116843064	0.048241	0.033822	0.153768	0.259567	0.181984	-0.789464	-0.553497	rs2278426	0.010494	0.020977	0.616915	0.149217	0.298278	0.0992312	0.198358	rs77960347	0.067329	0.060562	0.266238	-0.321696	-0.289363	rs1800588	-0.007564	0.011083	0.494952	0.161759	-0.237014
met-c-895	Total cholesterol in LDL	rs115849089	-0.036788	0.016674	0.0299123	-0.227007	0.10289	-1.06511	0.482759	rs11207977	-0.033491	0.010833	0.00235299	-0.404828	0.130946	-0.606919	0.196314	rs116843064	0.029745	0.03506	0.403702	0.160047	0.188645	-0.486777	-0.573757	rs2278426	-0.083939	0.021146	9.43996e-05	-1.19355	0.300681	-0.793727	0.199957	rs77960347	0.052143	0.066252	0.438561	-0.249138	-0.31655	rs1800588	0.028446	0.011684	0.0165798	-0.608327	-0.249866
met-c-896	Mean diameter for LDL particles	rs115849089	0.001179	0.017193	0.9457	0.00727522	0.106092	0.0341353	0.497785	rs11207977	0.007971	0.011417	0.488097	0.0963507	0.138005	0.144449	0.206897	rs116843064	0.013958	0.035073	0.692695	0.0751028	0.188715	-0.228423	-0.57397	rs2278426	0.02583	0.021187	0.225969	0.367284	0.301264	0.244248	0.200344	rs77960347	-0.003924	0.072344	0.957023	0.0187487	-0.345657	rs1800588	0.160985	0.012033	3.06973e-40	-3.44272	-0.25733
met-c-897	Leucine	rs115849089	-0.017533	0.015809	0.267761	-0.10819	0.0975521	-0.507629	0.457714	rs11207977	-0.019841	0.010072	0.0490422	-0.239831	0.121747	-0.359556	0.182523	rs116843064	0.001236	0.033762	0.970815	0.00665045	0.181661	-0.0202271	-0.552515	rs2278426	-0.017775	0.021004	0.397767	-0.252748	0.298662	-0.16808	0.198614	rs77960347	-0.065092	0.058583	0.266887	0.311007	-0.279908	rs1800588	-0.003839	0.011085	0.729315	0.0820983	-0.237057
met-c-898	Total cholesterol in medium HDL	rs115849089	0.085764	0.016678	3.53997e-07	0.529221	0.102914	2.48311	0.482874	rs11207977	-0.023835	0.010853	0.0295549	-0.288109	0.131187	-0.431934	0.196676	rs116843064	0.182528	0.034989	2.39001e-07	0.982115	0.188263	-2.98707	-0.572595	rs2278426	-0.055663	0.021146	0.00911402	-0.791488	0.300681	-0.526349	0.199957	rs77960347	0.283663	0.066423	2.35001e-05	-1.35533	-0.317367	rs1800588	-0.004075	0.011696	0.72994	0.0871453	-0.250123
met-c-899	Cholesterol esters in medium HDL	rs115849089	0.082041	0.017161	2.21998e-06	0.506248	0.105895	2.37531	0.496859	rs11207977	-0.019385	0.011396	0.0919475	-0.234319	0.137751	-0.351292	0.206517	rs116843064	0.179101	0.03499	4.03999e-07	0.963675	0.188268	-2.93099	-0.572612	rs2278426	-0.048938	0.021148	0.0219008	-0.695864	0.30071	-0.462758	0.199975	rs77960347	0.211451	0.072223	0.00373904	-1.01031	-0.345079	rs1800588	-0.014924	0.012067	0.220462	0.319155	-0.258057
met-c-900	Free cholesterol in medium HDL	rs115849089	0.07336	0.016678	1.31e-05	0.45268	0.102914	2.12398	0.482874	rs11207977	-0.038555	0.010849	0.000427996	-0.46604	0.131139	-0.698688	0.196604	rs116843064	0.187453	0.034981	1.09999e-07	1.00861	0.18822	-3.06767	-0.572464	rs2278426	-0.077769	0.021145	0.000266999	-1.10582	0.300667	-0.735383	0.199947	rs77960347	0.355568	0.066438	1.13999e-07	-1.69889	-0.317439	rs1800588	0.043376	0.011697	0.000238002	-0.927611	-0.250144
met-c-901	Total lipids in medium HDL	rs115849089	0.047948	0.017175	0.00565106	0.295871	0.105981	1.38823	0.497264	rs11207977	-0.046056	0.011396	6.19998e-05	-0.556709	0.137751	-0.83462	0.206517	rs116843064	0.157254	0.035008	8.54004e-06	0.846125	0.188365	-2.57346	-0.572906	rs2278426	-0.071742	0.021148	0.000773001	-1.02012	0.30071	-0.678392	0.199975	rs77960347	0.324725	0.07223	8.38996e-06	-1.55153	-0.345113	rs1800588	0.025122	0.012072	0.0390877	-0.537243	-0.258164
met-c-902	Concentration of medium HDL particles	rs115849089	0.031554	0.017182	0.0685173	0.194709	0.106024	0.913576	0.497467	rs11207977	-0.054415	0.011396	2.20999e-06	-0.65775	0.137751	-0.986101	0.206517	rs116843064	0.142957	0.03502	5.19003e-05	0.769198	0.18843	-2.33949	-0.573102	rs2278426	-0.077916	0.021157	0.000261	-1.10791	0.300838	-0.736773	0.200061	rs77960347	0.350342	0.07224	1.52999e-06	-1.67392	-0.34516	rs1800588	0.036682	0.012075	0.002594	-0.784457	-0.258228
met-c-903	Phospholipids in medium HDL	rs115849089	0.043665	0.016689	0.00950189	0.269442	0.102982	1.26422	0.483193	rs11207977	-0.05371	0.010851	9.37994e-07	-0.649228	0.131163	-0.973325	0.19664	rs116843064	0.150848	0.035014	1.97002e-05	0.811657	0.188397	-2.46863	-0.573004	rs2278426	-0.084401	0.021152	7.69006e-05	-1.20012	0.300766	-0.798096	0.200013	rs77960347	0.38986	0.066411	6.03004e-09	-1.86274	-0.31731	rs1800588	0.044128	0.011695	0.000184999	-0.943692	-0.250102
met-c-904	Total cholesterol in medium LDL	rs115849089	-0.033277	0.016687	0.0496501	-0.205341	0.10297	-0.963462	0.483135	rs11207977	-0.02683	0.010844	0.0148861	-0.324312	0.131079	-0.486209	0.196513	rs116843064	0.020455	0.035057	0.565744	0.110061	0.188629	-0.334746	-0.573708	rs2278426	-0.079734	0.021142	0.000207	-1.13376	0.300624	-0.753964	0.199919	rs77960347	0.040368	0.066359	0.549302	-0.192877	-0.317061	rs1800588	0.01627	0.011693	0.170743	-0.34794	-0.250059
met-c-905	Cholesterol esters in medium LDL	rs115849089	-0.047515	0.017193	0.00655994	-0.293199	0.106092	-1.37569	0.497785	rs11207977	-0.034752	0.011409	0.00273697	-0.42007	0.137908	-0.629771	0.206752	rs116843064	0.016491	0.03507	0.643619	0.0887319	0.188699	-0.269875	-0.573921	rs2278426	-0.080205	0.021142	0.000190999	-1.14046	0.300624	-0.758418	0.199919	rs77960347	0.045369	0.072385	0.537464	-0.216772	-0.345853	rs1800588	0.030073	0.012084	0.0143632	-0.643121	-0.25842
met-c-906	Total lipids in medium LDL	rs115849089	-0.050809	0.017186	0.00365098	-0.313525	0.106049	-1.47106	0.497582	rs11207977	-0.036926	0.011405	0.001456	-0.446349	0.13786	-0.669167	0.20668	rs116843064	0.0168	0.035058	0.637418	0.0903945	0.188634	-0.274932	-0.573724	rs2278426	-0.085974	0.021147	6.42999e-05	-1.22249	0.300695	-0.81297	0.199966	rs77960347	0.059486	0.072364	0.418767	-0.284222	-0.345753	rs1800588	0.030927	0.01208	0.0118119	-0.661384	-0.258335
met-c-907	Concentration of medium LDL particles	rs115849089	-0.053531	0.017185	0.00218801	-0.330322	0.106043	-1.54987	0.497553	rs11207977	-0.04006	0.011404	0.000552001	-0.484232	0.137848	-0.725961	0.206662	rs116843064	0.014077	0.035054	0.692799	0.0757431	0.188612	-0.23037	-0.573659	rs2278426	-0.089668	0.021145	3.05e-05	-1.27502	0.300667	-0.8479	0.199947	rs77960347	0.075602	0.072359	0.303979	-0.361224	-0.345729	rs1800588	0.040247	0.012078	0.00104901	-0.860696	-0.258292
met-c-908	Phospholipids in medium LDL	rs115849089	-0.049551	0.016691	0.00348899	-0.305763	0.102995	-1.43464	0.483251	rs11207977	-0.033062	0.010845	0.00270402	-0.399642	0.131091	-0.599145	0.196531	rs116843064	-0.001157	0.035077	0.974087	-0.00622538	0.188736	0.0189343	-0.574035	rs2278426	-0.090151	0.021166	2.80001e-05	-1.28188	0.300965	-0.852468	0.200146	rs77960347	0.050459	0.066341	0.454104	-0.241091	-0.316975	rs1800588	0.029364	0.011694	0.0134791	-0.627959	-0.25008
met-c-909	Total cholesterol in medium VLDL	rs115849089	-0.163505	0.016666	2.66993e-22	-1.00894	0.10284	-4.73392	0.482527	rs11207977	-0.083101	0.010861	3.61993e-14	-1.0045	0.131284	-1.50594	0.196821	rs116843064	-0.179051	0.035021	4.17004e-07	-0.963406	0.188435	2.93017	-0.573119	rs2278426	-0.064473	0.021161	0.002552	-0.91676	0.300894	-0.609656	0.200098	rs77960347	0.14922	0.066623	0.0265228	-0.712968	-0.318323	rs1800588	0.031673	0.011711	0.00739503	-0.677338	-0.250444
met-c-910	Cholesterol esters in medium VLDL	rs115849089	-0.162836	0.017156	7.89042e-21	-1.00481	0.105864	-4.71455	0.496714	rs11207977	-0.077732	0.011403	1.79019e-11	-0.939598	0.137836	-1.40865	0.206643	rs116843064	-0.16496	0.035043	3.44001e-06	-0.887588	0.188553	2.69957	-0.573479	rs2278426	-0.065485	0.021154	0.00225699	-0.93115	0.300795	-0.619226	0.200032	rs77960347	0.110352	0.072337	0.132145	-0.527258	-0.345624	rs1800588	0.042029	0.012081	0.000599998	-0.898805	-0.258356
met-c-911	Free cholesterol in medium VLDL	rs115849089	-0.164554	0.016783	2.73968e-22	-1.01541	0.103562	-4.7643	0.485914	rs11207977	-0.082392	0.010919	7.91043e-14	-0.995926	0.131985	-1.4931	0.197872	rs116843064	-0.181824	0.035307	3.40997e-07	-0.978327	0.189974	2.97555	-0.577799	rs2278426	-0.057871	0.02136	0.00727495	-0.822885	0.303724	-0.547228	0.20198	rs77960347	0.153112	0.066852	0.0232552	-0.731564	-0.319417	rs1800588	0.009915	0.011795	0.404857	-0.212036	-0.25224
met-c-912	Total lipids in medium VLDL	rs115849089	-0.169616	0.017137	1.26999e-22	-1.04664	0.105747	-4.91085	0.496164	rs11207977	-0.066041	0.011392	9.91996e-09	-0.798281	0.137703	-1.19679	0.206444	rs116843064	-0.204716	0.035	7.31998e-09	-1.1015	0.188322	3.35018	-0.572775	rs2278426	-0.05184	0.021145	0.0152859	-0.737128	0.300667	-0.490199	0.199947	rs77960347	0.069779	0.072258	0.339274	-0.333402	-0.345246	rs1800588	-0.013641	0.012076	0.263626	0.291717	-0.258249
met-c-913	Concentration of medium VLDL particles	rs115849089	-0.165353	0.01716	2.03986e-21	-1.02034	0.105889	-4.78743	0.49683	rs11207977	-0.07065	0.011409	1.02e-09	-0.853993	0.137908	-1.28031	0.206752	rs116843064	-0.204316	0.035031	8.83995e-09	-1.09935	0.188489	3.34363	-0.573282	rs2278426	-0.053428	0.02117	0.01277	-0.759708	0.301022	-0.505215	0.200183	rs77960347	0.068193	0.072376	0.35244	-0.325824	-0.34581	rs1800588	-0.01553	0.012088	0.204833	0.332114	-0.258506
met-c-914	Phospholipids in medium VLDL	rs115849089	-0.167502	0.016797	5.42001e-23	-1.0336	0.103649	-4.84965	0.48632	rs11207977	-0.077972	0.010933	1.65997e-12	-0.942499	0.132154	-1.413	0.198126	rs116843064	-0.195099	0.035329	4.57004e-08	-1.04975	0.190092	3.1928	-0.578159	rs2278426	-0.058305	0.021378	0.00690494	-0.829056	0.30398	-0.551332	0.20215	rs77960347	0.149528	0.066945	0.0269209	-0.71444	-0.319861	rs1800588	0.008875	0.011807	0.45643	-0.189795	-0.252497
met-c-915	Triglycerides in medium VLDL	rs115849089	-0.160995	0.016789	1.82012e-21	-0.993447	0.103599	-4.66125	0.486088	rs11207977	-0.064212	0.010923	5.45997e-09	-0.776173	0.132034	-1.16364	0.197945	rs116843064	-0.210239	0.035299	3.44001e-09	-1.13122	0.189931	3.44056	-0.577668	rs2278426	-0.038678	0.021379	0.0724536	-0.549974	0.303994	-0.365739	0.20216	rs77960347	0.098617	0.067018	0.143985	-0.471189	-0.32021	rs1800588	-0.01523	0.011794	0.199766	0.325699	-0.252219
met-c-916	Mono-unsaturated fatty acids	rs115849089	-0.121281	0.019965	1.78999e-09	-0.748385	0.123197	-3.51142	0.578042	rs11207977	-0.051678	0.013733	0.000193001	-0.624666	0.166	-0.936501	0.248867	rs116843064	-0.114689	0.042328	0.00725905	-0.617099	0.227751	1.87689	-0.692698	rs2278426	-0.030364	0.025644	0.24057	-0.431755	0.364639	-0.287122	0.24249	rs77960347	0.173684	0.091766	0.0606834	-0.829857	-0.438455	rs1800588	0.130012	0.01444	4.75992e-19	-2.78035	-0.308804
met-c-917	Other polyunsaturated fatty acids than 18:2	rs115849089	-0.051739	0.019981	0.0101361	-0.319264	0.123296	-1.49799	0.578505	rs11207977	-0.056475	0.013726	4.42996e-05	-0.682651	0.165915	-1.02343	0.248741	rs116843064	0.047575	0.042341	0.264423	0.255983	0.227821	-0.778565	-0.692911	rs2278426	-0.077026	0.025639	0.00285799	-1.09526	0.364568	-0.728358	0.242442	rs77960347	0.20504	0.091685	0.0263651	-0.979675	-0.438068	rs1800588	0.127684	0.014433	1.63005e-18	-2.73057	-0.308655
met-c-918	Phosphatidylcholine and other cholines	rs115849089	-0.022265	0.019957	0.267616	-0.13739	0.123148	-0.644634	0.577811	rs11207977	-0.077354	0.013704	2.09002e-08	-0.935029	0.165649	-1.4018	0.248342	rs116843064	0.057821	0.042278	0.17415	0.311113	0.227482	-0.946241	-0.69188	rs2278426	-0.110161	0.025559	1.86999e-05	-1.56641	0.363431	-1.04168	0.241686	rs77960347	0.378301	0.091638	4.14e-05	-1.80751	-0.437843	rs1800588	0.183728	0.014378	6.70039e-37	-3.92909	-0.307478
met-c-919	Phenylalanine	rs115849089	-0.01664	0.016059	0.301298	-0.10268	0.0990948	-0.481774	0.464953	rs11207977	-0.003084	0.01045	0.768502	-0.0372783	0.126316	-0.0558878	0.189373	rs116843064	-0.036054	0.033814	0.287515	-0.193993	0.18194	0.590024	-0.553366	rs2278426	-0.022264	0.020821	0.286135	-0.316578	0.29606	-0.210528	0.196883	rs77960347	-0.010369	0.062309	0.868144	0.0495427	-0.29771	rs1800588	-0.0135	0.011368	0.236157	0.288702	-0.243109
met-c-920	Pyruvate	rs115849089	-0.005133	0.015688	0.743526	-0.031674	0.0968054	-0.148615	0.454211	rs11207977	0.011233	0.010063	0.264257	0.135781	0.121638	0.203563	0.18236	rs116843064	0.026917	0.033863	0.426677	0.14483	0.182204	-0.440497	-0.554168	rs2278426	0.019665	0.02097	0.348356	0.279622	0.298179	0.185952	0.198292	rs77960347	-0.00668	0.058683	0.909355	0.0319168	-0.280385	rs1800588	-0.001129	0.011042	0.918509	0.0241441	-0.236137
met-c-921	Total lipids in small HDL	rs115849089	-0.022569	0.017181	0.191392	-0.139266	0.106018	-0.653435	0.497438	rs11207977	-0.013989	0.011403	0.222443	-0.169094	0.137836	-0.253507	0.206643	rs116843064	0.040919	0.03503	0.245343	0.22017	0.188483	-0.66964	-0.573266	rs2278426	-0.054523	0.021122	0.0102731	-0.775278	0.30034	-0.515569	0.19973	rs77960347	0.081298	0.072244	0.263065	-0.388439	-0.34518	rs1800588	-0.104599	0.012048	6.27047e-18	2.23689	-0.257651
met-c-922	Concentration of small HDL particles	rs115849089	-0.030919	0.017177	0.0736953	-0.190791	0.105994	-0.895191	0.497322	rs11207977	-0.020496	0.0114	0.0740406	-0.247749	0.137799	-0.371425	0.206589	rs116843064	0.029552	0.03502	0.401768	0.159008	0.18843	-0.483619	-0.573102	rs2278426	-0.053272	0.021135	0.0122829	-0.75749	0.300525	-0.50374	0.199852	rs77960347	0.088753	0.072232	0.222104	-0.424059	-0.345122	rs1800588	-0.109487	0.012041	1.74985e-19	2.34142	-0.257501
met-c-923	Triglycerides in small HDL	rs115849089	-0.157659	0.016704	1.02991e-20	-0.972861	0.103075	-4.56467	0.483627	rs11207977	-0.042836	0.010887	9.97999e-05	-0.517787	0.131598	-0.776268	0.197293	rs116843064	-0.178875	0.035098	4.67003e-07	-0.962459	0.188849	2.92729	-0.574379	rs2278426	-0.045131	0.021203	0.0352063	-0.641731	0.301492	-0.426759	0.200495	rs77960347	0.055915	0.066654	0.406474	-0.26716	-0.318471	rs1800588	0.054046	0.011725	5.16e-06	-1.15579	-0.250743
met-c-924	Total cholesterol in small LDL	rs115849089	-0.064105	0.016689	0.000151001	-0.395571	0.102982	-1.85602	0.483193	rs11207977	-0.046827	0.01084	2.03002e-05	-0.566029	0.13103	-0.848592	0.196441	rs116843064	0.0192	0.035043	0.588624	0.103308	0.188553	-0.314208	-0.573479	rs2278426	-0.089408	0.021134	2.99999e-05	-1.27132	0.30051	-0.845442	0.199843	rs77960347	0.056972	0.066349	0.396622	-0.27221	-0.317013	rs1800588	-0.001518	0.011693	0.897988	0.0324629	-0.250059
met-c-925	Total lipids in small LDL	rs115849089	-0.058987	0.017178	0.000729995	-0.363989	0.106	-1.70784	0.497351	rs11207977	-0.049934	0.011397	1.63999e-05	-0.603585	0.137763	-0.904897	0.206535	rs116843064	0.008202	0.035042	0.817811	0.0441319	0.188548	-0.134226	-0.573463	rs2278426	-0.093582	0.021136	1.32999e-05	-1.33067	0.300539	-0.884911	0.199862	rs77960347	0.090357	0.072327	0.218854	-0.431723	-0.345576	rs1800588	0.01264	0.012076	0.302924	-0.270311	-0.258249
met-c-926	Concentration of small LDL particles	rs115849089	-0.060509	0.017185	0.000530994	-0.373381	0.106043	-1.7519	0.497553	rs11207977	-0.054549	0.0114	2.50998e-06	-0.65937	0.137799	-0.988529	0.206589	rs116843064	0.002366	0.035057	0.947007	0.0127306	0.188629	-0.0387196	-0.573708	rs2278426	-0.101426	0.021146	2.37001e-06	-1.44221	0.300681	-0.959084	0.199957	rs77960347	0.12539	0.072333	0.0879023	-0.599109	-0.345605	rs1800588	0.036377	0.012078	0.00303697	-0.777935	-0.258292
met-c-927	Total cholesterol in small VLDL	rs115849089	-0.124614	0.01668	1.54989e-13	-0.768952	0.102927	-3.60792	0.482932	rs11207977	-0.064001	0.01086	5.77006e-09	-0.773622	0.131272	-1.15982	0.196803	rs116843064	-0.104249	0.03505	0.00327997	-0.560925	0.188591	1.70604	-0.573593	rs2278426	-0.05604	0.021136	0.00876193	-0.796849	0.300539	-0.529914	0.199862	rs77960347	0.10875	0.0665	0.105839	-0.519604	-0.317735	rs1800588	0.046082	0.0117	9.91996e-05	-0.985479	-0.250209
met-c-928	Free cholesterol in small VLDL	rs115849089	-0.151057	0.016658	3.41979e-19	-0.932123	0.102791	-4.37352	0.482295	rs11207977	-0.070999	0.010846	1.03001e-10	-0.858212	0.131103	-1.28663	0.19655	rs116843064	-0.139998	0.035024	7.90005e-05	-0.753277	0.188451	2.29107	-0.573168	rs2278426	-0.055999	0.021147	0.00889898	-0.796266	0.300695	-0.529526	0.199966	rs77960347	0.11145	0.066412	0.097277	-0.532505	-0.317314	rs1800588	0.03936	0.011692	0.000884993	-0.841727	-0.250037
met-c-929	Total lipids in small VLDL	rs115849089	-0.165005	0.017145	2.45019e-21	-1.01819	0.105796	-4.77735	0.496395	rs11207977	-0.070033	0.011398	1.41e-09	-0.846535	0.137775	-1.26913	0.206553	rs116843064	-0.16968	0.035017	1.79999e-06	-0.912985	0.188413	2.77681	-0.573053	rs2278426	-0.055556	0.021151	0.00961192	-0.789967	0.300752	-0.525337	0.200004	rs77960347	0.050446	0.072308	0.491501	-0.241029	-0.345485	rs1800588	0.025656	0.012077	0.0362093	-0.548662	-0.258271
met-c-930	Concentration of small VLDL particles	rs115849089	-0.171856	0.01714	4.97966e-23	-1.06047	0.105765	-4.97571	0.496251	rs11207977	-0.071737	0.011396	5.52001e-10	-0.867132	0.137751	-1.30001	0.206517	rs116843064	-0.184575	0.03501	2.04e-07	-0.993129	0.188376	3.02057	-0.572939	rs2278426	-0.053876	0.021156	0.0120359	-0.766078	0.300823	-0.509451	0.200051	rs77960347	0.058163	0.072295	0.427503	-0.277901	-0.345423	rs1800588	0.021879	0.012078	0.0740048	-0.46789	-0.258292
met-c-931	Phospholipids in small VLDL	rs115849089	-0.161431	0.016661	1.10994e-21	-0.996137	0.10281	-4.67388	0.482382	rs11207977	-0.075408	0.010856	7.03072e-12	-0.911506	0.131224	-1.36653	0.196731	rs116843064	-0.159488	0.035025	6.94001e-06	-0.858145	0.188456	2.61002	-0.573184	rs2278426	-0.055797	0.021152	0.00917403	-0.793394	0.300766	-0.527616	0.200013	rs77960347	0.128209	0.066477	0.056744	-0.612578	-0.317625	rs1800588	0.049393	0.011699	3.05999e-05	-1.05629	-0.250187
met-c-932	Triglycerides in small VLDL	rs115849089	-0.176148	0.016652	1.58016e-25	-1.08695	0.102754	-5.09997	0.482122	rs11207977	-0.072277	0.010852	4.87978e-11	-0.87366	0.131175	-1.30979	0.196658	rs116843064	-0.211441	0.035005	2.49e-09	-1.13768	0.188349	3.46023	-0.572857	rs2278426	-0.048644	0.021167	0.0232177	-0.691683	0.30098	-0.459977	0.200155	rs77960347	0.106228	0.066462	0.114353	-0.507554	-0.317553	rs1800588	0.010182	0.011703	0.390052	-0.217746	-0.250273
met-c-933	Serum total cholesterol	rs115849089	-0.034539	0.016728	0.040847	-0.213129	0.103223	-1	0.484322	rs11207977	-0.055182	0.010872	5.05999e-07	-0.667021	0.131417	-1	0.197021	rs116843064	0.061106	0.035101	0.0846331	0.328788	0.188865	-1	-0.574428	rs2278426	-0.105753	0.021157	7.49998e-07	-1.50373	0.300838	-1	0.200061	rs77960347	0.209294	0.066633	0.00186999	-1	-0.31837	rs1800588	0.107143	0.011697	1.22999e-19	-2.29129	-0.250144
met-c-934	Serum total triglycerides	rs115849089	-0.162057	0.016663	6.90081e-22	-1	0.102822	-4.692	0.48244	rs11207977	-0.082729	0.010851	4.8095e-14	-1	0.131163	-1.4992	0.19664	rs116843064	-0.185852	0.035025	1.55998e-07	-1	0.188456	3.04147	-0.573184	rs2278426	-0.070327	0.021184	0.00102799	-1	0.301221	-0.665012	0.200316	rs77960347	0.130862	0.066428	0.0513133	-0.625254	-0.317391	rs1800588	0.046761	0.0117	7.75997e-05	-1	-0.250209
met-c-935	Sphingomyelins	rs115849089	0.006384	0.020013	0.750563	0.0393935	0.123494	0.184835	0.579432	rs11207977	0.010279	0.013759	0.456562	0.124249	0.166314	0.186275	0.249339	rs116843064	0.02308	0.042407	0.587573	0.124185	0.228176	-0.377704	-0.693991	rs2278426	-0.051704	0.025631	0.044415	-0.735194	0.364455	-0.488913	0.242367	rs77960347	0.065755	0.091594	0.474354	-0.314175	-0.437633	rs1800588	0.118515	0.014454	3.19963e-16	-2.53448	-0.309104
met-c-936	Total fatty acids	rs115849089	-0.117736	0.020007	4.64002e-09	-0.72651	0.123457	-3.40878	0.579258	rs11207977	-0.072762	0.013756	1.38998e-07	-0.879522	0.166278	-1.31858	0.249284	rs116843064	-0.064993	0.04261	0.128506	-0.349703	0.229268	1.06361	-0.697313	rs2278426	-0.079282	0.025675	0.00209899	-1.12733	0.36508	-0.74969	0.242783	rs77960347	0.230874	0.091689	0.0121199	-1.10311	-0.438087	rs1800588	0.153287	0.014453	4.48023e-26	-3.27809	-0.309082
met-c-937	Total phosphoglycerides	rs115849089	-0.039955	0.019975	0.0467305	-0.246549	0.123259	-1.15681	0.578332	rs11207977	-0.086105	0.013711	4.38995e-10	-1.04081	0.165734	-1.56038	0.248469	rs116843064	0.051925	0.042308	0.222328	0.279389	0.227644	-0.849753	-0.692371	rs2278426	-0.115943	0.025551	6.52004e-06	-1.64863	0.363317	-1.09636	0.24161	rs77960347	0.362756	0.091683	8.43005e-05	-1.73324	-0.438058	rs1800588	0.181544	0.014399	5.20955e-36	-3.88238	-0.307928
met-c-938	Tyrosine	rs115849089	-0.000736	0.01568	0.962534	-0.00454161	0.0967561	-0.0213092	0.45398	rs11207977	0.001021	0.010026	0.918827	0.0123415	0.121191	0.0185024	0.18169	rs116843064	-0.036932	0.033815	0.274746	-0.198717	0.181946	0.604392	-0.553383	rs2278426	-0.007375	0.02087	0.723796	-0.104867	0.296757	-0.069738	0.197347	rs77960347	-0.054343	0.058399	0.352082	0.259649	-0.279029	rs1800588	-0.008361	0.011028	0.448361	0.178803	-0.235838
met-c-939	Urea	rs115849089	0.021787	0.017298	0.207824	0.13444	0.10674	0.630794	0.500825	rs11207977	-0.007664	0.011564	0.507521	-0.0926398	0.139782	-0.138886	0.209561	rs116843064	-0.059329	0.035353	0.0933125	-0.319227	0.190221	0.970919	-0.578552	rs2278426	0.005106	0.021465	0.811985	0.0726037	0.305217	0.0482823	0.202973	rs77960347	-0.051225	0.073373	0.485102	0.244751	-0.350574	rs1800588	0.002958	0.012215	0.808653	-0.0632578	-0.261222
met-c-940	Valine	rs115849089	0.027022	0.015745	0.0861331	0.166744	0.0971572	0.782362	0.455861	rs11207977	0.00212	0.010031	0.83261	0.0256258	0.121251	0.0384183	0.18178	rs116843064	0.017866	0.033732	0.596377	0.0961303	0.181499	-0.292377	-0.552024	rs2278426	0.008294	0.020964	0.692386	0.117935	0.298093	0.078428	0.198236	rs77960347	-0.062969	0.058468	0.281464	0.300864	-0.279358	rs1800588	-0.009393	0.011052	0.395352	0.200873	-0.236351
met-c-941	Mean diameter for VLDL particles	rs115849089	-0.138332	0.017123	1.26999e-15	-0.853601	0.10566	-4.0051	0.495758	rs11207977	-0.050503	0.011378	1.10999e-05	-0.610463	0.137533	-0.915208	0.20619	rs116843064	-0.22268	0.034938	2.80001e-10	-1.19816	0.187988	3.64416	-0.571761	rs2278426	-0.025402	0.021122	0.233458	-0.361198	0.30034	-0.240201	0.19973	rs77960347	0.026785	0.072213	0.713285	-0.127978	-0.345031	rs1800588	-0.112299	0.012029	2.41991e-20	2.40155	-0.257244
met-c-942	Total cholesterol in very large HDL	rs115849089	0.070501	0.016699	2.52e-05	0.435038	0.103044	2.0412	0.483482	rs11207977	-0.01118	0.010861	0.304027	-0.13514	0.131284	-0.202602	0.196821	rs116843064	0.072739	0.03505	0.0382657	0.391381	0.188591	-1.19037	-0.573593	rs2278426	-0.070056	0.021144	0.000943996	-0.996147	0.300653	-0.662449	0.199938	rs77960347	0.26006	0.066388	9.25998e-05	-1.24256	-0.3172	rs1800588	0.167394	0.011646	1.13999e-46	-3.57978	-0.249054
met-c-943	Cholesterol esters in very large HDL	rs115849089	0.073559	0.017199	2.01002e-05	0.453908	0.106129	2.12974	0.497959	rs11207977	-0.016754	0.011414	0.143119	-0.202517	0.137969	-0.303613	0.206843	rs116843064	0.070533	0.035075	0.0448859	0.379512	0.188725	-1.15427	-0.574003	rs2278426	-0.072342	0.021165	0.000654998	-1.02865	0.300951	-0.684066	0.200136	rs77960347	0.280764	0.072287	0.000107999	-1.34148	-0.345385	rs1800588	0.174198	0.012026	2.83009e-47	-3.72528	-0.25718
met-c-944	Free cholesterol in very large HDL	rs115849089	0.095699	0.016701	1.07999e-08	0.590527	0.103056	2.77075	0.48354	rs11207977	-0.002666	0.010873	0.806536	-0.0322257	0.131429	-0.0483129	0.197039	rs116843064	0.092086	0.035062	0.008745	0.49548	0.188655	-1.50699	-0.57379	rs2278426	-0.062382	0.02115	0.00323802	-0.887028	0.300738	-0.589884	0.199994	rs77960347	0.237019	0.066529	0.000376999	-1.13247	-0.317873	rs1800588	0.194974	0.011636	8.74984e-63	-4.16959	-0.24884
met-c-945	Total lipids in very large HDL	rs115849089	0.09105	0.017179	1.31999e-07	0.561839	0.106006	2.63615	0.49738	rs11207977	-0.011855	0.011407	0.30048	-0.143299	0.137884	-0.214835	0.206716	rs116843064	0.09362	0.035039	0.00779202	0.503734	0.188532	-1.53209	-0.573413	rs2278426	-0.066443	0.021142	0.00175198	-0.944772	0.300624	-0.628285	0.199919	rs77960347	0.273795	0.072291	0.000163001	-1.30818	-0.345404	rs1800588	0.211387	0.011983	4.46992e-69	-4.52058	-0.256261
met-c-946	Concentration of very large HDL particles	rs115849089	0.086165	0.017211	6.99005e-07	0.531696	0.106203	2.49472	0.498306	rs11207977	-0.007849	0.011433	0.495984	-0.094876	0.138198	-0.142238	0.207187	rs116843064	0.078926	0.035089	0.0257211	0.424671	0.188801	-1.29162	-0.574232	rs2278426	-0.060048	0.021193	0.00496901	-0.85384	0.301349	-0.567814	0.200401	rs77960347	0.236728	0.072529	0.001214	-1.13108	-0.346541	rs1800588	0.207071	0.012004	1.46016e-65	-4.42828	-0.25671
met-c-947	Phospholipids in very large HDL	rs115849089	0.111173	0.017183	1.36e-10	0.686012	0.106031	3.21877	0.497496	rs11207977	-0.001779	0.011416	0.876973	-0.0215039	0.137993	-0.0322388	0.206879	rs116843064	0.115652	0.035057	0.00105801	0.62228	0.188629	-1.89265	-0.573708	rs2278426	-0.051707	0.021182	0.015366	-0.735237	0.301193	-0.488941	0.200297	rs77960347	0.245394	0.072402	0.000767998	-1.17248	-0.345934	rs1800588	0.227848	0.01198	1.63983e-79	-4.87261	-0.256196
met-c-948	Triglycerides in very large HDL	rs115849089	-0.036043	0.016704	0.0328413	-0.222409	0.103075	-1.04354	0.483627	rs11207977	-0.08044	0.010856	2.41991e-13	-0.972331	0.131224	-1.45772	0.196731	rs116843064	-0.026524	0.035004	0.453557	-0.142716	0.188343	0.434065	-0.572841	rs2278426	-0.088331	0.021133	3.59998e-05	-1.256	0.300496	-0.835258	0.199834	rs77960347	0.344266	0.06677	3.46003e-07	-1.64489	-0.319025	rs1800588	0.300546	0.011533	1.90108e-146	-6.42728	-0.246637
met-c-949	Total lipids in very large VLDL	rs115849089	-0.106434	0.017144	7.89005e-10	-0.656769	0.10579	-3.08156	0.496366	rs11207977	-0.068388	0.011386	2.72998e-09	-0.826651	0.13763	-1.23932	0.206335	rs116843064	-0.135839	0.035008	0.000122	-0.730899	0.188365	2.22301	-0.572906	rs2278426	-0.031744	0.021166	0.137225	-0.451377	0.300965	-0.300171	0.200146	rs77960347	0.109175	0.0722	0.134017	-0.521635	-0.344969	rs1800588	-0.023346	0.012072	0.0553235	0.499262	-0.258164
met-c-950	Concentration of very large VLDL particles	rs115849089	-0.12298	0.017293	1.79019e-12	-0.758869	0.106709	-3.56061	0.50068	rs11207977	-0.071434	0.011474	6.74994e-10	-0.86347	0.138694	-1.29452	0.20793	rs116843064	-0.136026	0.040075	0.000762992	-0.731905	0.215629	2.22607	-0.655828	rs2278426	-0.005436	0.023617	0.819373	-0.0772961	0.335817	-0.0514028	0.223322	rs77960347	0.075671	0.072769	0.302227	-0.361554	-0.347688	rs1800588	-0.031012	0.012179	0.0115529	0.663202	-0.260452
met-c-951	Phospholipids in very large VLDL	rs115849089	-0.113919	0.016803	1.88018e-11	-0.702956	0.103686	-3.29827	0.486494	rs11207977	-0.074853	0.010926	1.15001e-11	-0.904798	0.13207	-1.35647	0.197999	rs116843064	-0.125568	0.035341	0.000431003	-0.675634	0.190157	2.05492	-0.578356	rs2278426	-0.040338	0.02138	0.0614625	-0.573578	0.304008	-0.381436	0.202169	rs77960347	0.127657	0.066841	0.0583499	-0.609941	-0.319364	rs1800588	-0.021151	0.011799	0.0755927	0.452321	-0.252326
met-c-952	Triglycerides in very large VLDL	rs115849089	-0.114443	0.016653	9.33899e-12	-0.70619	0.10276	-3.31344	0.482151	rs11207977	-0.071372	0.010837	6.48037e-11	-0.86272	0.130994	-1.29339	0.196387	rs116843064	-0.159691	0.037161	2.01999e-05	-0.859237	0.199949	2.61334	-0.60814	rs2278426	-0.035808	0.022529	0.114607	-0.509164	0.320346	-0.3386	0.213034	rs77960347	0.10992	0.066329	0.0999609	-0.525194	-0.316918	rs1800588	-0.027233	0.011688	0.0207549	0.582387	-0.249952
met-c-953	Total lipids in very small VLDL	rs115849089	-0.115071	0.017202	4.3401e-11	-0.710065	0.106148	-3.33163	0.498046	rs11207977	-0.081941	0.011418	1.53003e-12	-0.990475	0.138017	-1.48492	0.206915	rs116843064	-0.078357	0.035117	0.0277907	-0.42161	0.188951	1.28231	-0.57469	rs2278426	-0.078146	0.021214	0.000283002	-1.11118	0.301648	-0.738948	0.2006	rs77960347	0.171765	0.072411	0.019341	-0.820688	-0.345977	rs1800588	0.153596	0.012049	3.29989e-36	-3.2847	-0.257672
met-c-954	Concentration of very small VLDL particles	rs115849089	-0.123524	0.017196	1.51985e-12	-0.762226	0.106111	-3.57636	0.497872	rs11207977	-0.08297	0.011416	8.29087e-13	-1.00291	0.137993	-1.50357	0.206879	rs116843064	-0.0907	0.035107	0.010925	-0.488023	0.188898	1.48431	-0.574526	rs2278426	-0.075921	0.021199	0.000420001	-1.07954	0.301435	-0.717909	0.200458	rs77960347	0.174601	0.072402	0.0175102	-0.834238	-0.345934	rs1800588	0.151259	0.012045	3.94003e-35	-3.23473	-0.257586
met-c-955	Phospholipids in very small VLDL	rs115849089	-0.077574	0.017213	8.82999e-06	-0.478683	0.106216	-2.24598	0.498364	rs11207977	-0.068759	0.011421	2.91998e-09	-0.831135	0.138053	-1.24604	0.20697	rs116843064	-0.01845	0.035119	0.6042	-0.0992725	0.188962	0.301934	-0.574723	rs2278426	-0.07962	0.021212	0.000213998	-1.13214	0.30162	-0.752886	0.200581	rs77960347	0.164866	0.072431	0.0247258	-0.787724	-0.346073	rs1800588	0.156344	0.012052	1.79019e-37	-3.34347	-0.257736
met-c-956	Triglycerides in very small VLDL	rs115849089	-0.156185	0.017183	3.44033e-19	-0.963766	0.106031	-4.52199	0.497496	rs11207977	-0.081905	0.011414	1.57e-12	-0.99004	0.137969	-1.48427	0.206843	rs116843064	-0.161192	0.035086	6.02005e-06	-0.867314	0.188785	2.63791	-0.574183	rs2278426	-0.064914	0.021207	0.002558	-0.923031	0.301548	-0.613827	0.200533	rs77960347	0.146701	0.072388	0.0457604	-0.700933	-0.345868	rs1800588	0.114136	0.012069	1.21004e-20	-2.44084	-0.2581
met-c-957	Total lipids in chylomicrons and largest VLDL particles	rs115849089	-0.098306	0.017325	1.7e-08	-0.606614	0.106907	-2.84623	0.501607	rs11207977	-0.061593	0.011496	1e-07	-0.744515	0.13896	-1.11618	0.208329	rs116843064	-0.130768	0.03539	0.000239001	-0.703614	0.19042	2.14002	-0.579158	rs2278426	-0.031811	0.021407	0.139326	-0.45233	0.304392	-0.300805	0.202425	rs77960347	0.097015	0.072812	0.184984	-0.463535	-0.347893	rs1800588	-0.012341	0.012197	0.314116	0.263917	-0.260837
met-c-958	Concentration of chylomicrons and largest VLDL particles	rs115849089	-0.094349	0.017383	7.72005e-08	-0.582196	0.107265	-2.73167	0.503286	rs11207977	-0.064985	0.011519	2.33002e-08	-0.785517	0.139238	-1.17765	0.208746	rs116843064	-0.121406	0.035476	0.000701003	-0.65324	0.190883	1.98681	-0.580565	rs2278426	-0.049483	0.021498	0.022597	-0.703613	0.305686	-0.467911	0.203285	rs77960347	0.145547	0.072827	0.0477035	-0.695419	-0.347965	rs1800588	0.012971	0.012216	0.292758	-0.277389	-0.261243
met-c-959	Phospholipids in chylomicrons and largest VLDL particles	rs115849089	-0.095303	0.016713	1.45001e-08	-0.588083	0.10313	-2.75929	0.483888	rs11207977	-0.068705	0.010873	3.37e-10	-0.830483	0.131429	-1.24506	0.197039	rs116843064	-0.104302	0.035118	0.00314398	-0.56121	0.188957	1.7069	-0.574706	rs2278426	-0.023692	0.021228	0.266893	-0.336883	0.301847	-0.224031	0.200732	rs77960347	0.096013	0.066427	0.15049	-0.458747	-0.317386	rs1800588	-0.023184	0.011719	0.0490964	0.495798	-0.250615
met-c-960	Triglycerides in chylomicrons and largest VLDL particles	rs115849089	-0.106442	0.016676	2.15998e-10	-0.656818	0.102902	-3.08179	0.482817	rs11207977	-0.066954	0.010851	8.36007e-10	-0.809317	0.131163	-1.21333	0.19664	rs116843064	-0.12726	0.035047	0.000302998	-0.684738	0.188575	2.08261	-0.573544	rs2278426	-0.030599	0.021182	0.150401	-0.435096	0.301193	-0.289344	0.200297	rs77960347	0.013696	0.068746	0.842772	-0.065439	-0.328466	rs1800588	-0.016475	0.0117	0.160946	0.352324	-0.250209

## Sheet: Table S6
Variant_hg38	Metabolite:name	Metabolite_description	Beta	SE	p
19-11240198-C-T	Acetate	Acetate	-0.0781395	0.10814	0.469941
19-11240198-C-T	Acetoacetate	Acetoacetate	-0.0211025	0.106128	0.842388
19-11240198-C-T	Acetone	Acetone	-0.17782	0.106169	0.0939615
19-11240198-C-T	Ala	Alanine	0.107753	0.106684	0.312488
19-11240198-C-T	Albumin	Albumin	0.0347802	0.105931	0.742664
19-11240198-C-T	ApoA1	Apolipoprotein A1	0.331474	0.0964559	0.000589466
19-11240198-C-T	ApoB	Apolipoprotein B	-0.105399	0.108319	0.330531
19-11240198-C-T	ApoB_by_ApoA1	Apolipoprotein B to Apolipoprotein A1 ratio	-0.273047	0.105967	0.00997573
19-11240198-C-T	bOHbutyrate	3-Hydroxybutyrate	0.0131613	0.106402	0.901558
19-11240198-C-T	Cholines	Total Cholines	0.148161	0.101013	0.142445
19-11240198-C-T	Citrate	Citrate	-0.020568	0.104664	0.844208
19-11240198-C-T	Clinical_LDL_C	Clinical LDL Cholesterol	0.0876775	0.107331	0.413992
19-11240198-C-T	Creatinine	Creatinine	-0.101	0.0902006	0.262834
19-11240198-C-T	DHA	Docosahexaenoic Acid	0.152435	0.10141	0.132801
19-11240198-C-T	DHA_pct	Docosahexaenoic Acid to Total Fatty Acids percentage	0.243382	0.101491	0.0164842
19-11240198-C-T	Gln	Glutamine	0.0117576	0.10633	0.911953
19-11240198-C-T	Glucose	Glucose	0.0604391	0.105339	0.566134
19-11240198-C-T	Gly	Glycine	-0.0119659	0.0986886	0.903494
19-11240198-C-T	GlycA	Glycoprotein Acetyls	0.0269502	0.100339	0.788245
19-11240198-C-T	HDL_C	HDL Cholesterol	0.407015	0.091732	9.13193e-06
19-11240198-C-T	HDL_CE	Cholesteryl Esters in HDL	0.425347	0.0920559	3.83255e-06
19-11240198-C-T	HDL_CE_pct	Cholesteryl Esters to Total Lipids in HDL percentage	0.462978	0.100157	3.7959e-06
19-11240198-C-T	HDL_CE_pct_C	Cholesteryl Esters to Cholesterol in HDL percentage	0.251696	0.106341	0.0179414
19-11240198-C-T	HDL_C_pct	Cholesterol to Total Lipids in HDL percentage	0.463658	0.097898	2.18149e-06
19-11240198-C-T	HDL_FC	Free Cholesterol in HDL	0.335387	0.0918064	0.000259132
19-11240198-C-T	HDL_FC_by_CE	Free Cholesterol to Cholesteryl Esters in HDL percentage	-0.251696	0.106341	0.0179414
19-11240198-C-T	HDL_FC_pct	Free Cholesterol to Total Lipids in HDL percentage	0.214072	0.0975669	0.0282301
19-11240198-C-T	HDL_FC_pct_C	Free Cholesterol to Cholesterol in HDL percentage	-0.251696	0.106341	0.0179414
19-11240198-C-T	HDL_L	Total Lipids in HDL	0.350962	0.0950511	0.000222311
19-11240198-C-T	HDL_P	Concentration of HDL Particles	0.353035	0.0996316	0.000395182
19-11240198-C-T	HDL_PL	Phospholipids in HDL	0.324972	0.0953995	0.000658444
19-11240198-C-T	HDL_PL_pct	Phospholipids to Total Lipids in HDL percentage	-0.308375	0.0993931	0.00191897
19-11240198-C-T	HDL_size	Average Diameter for HDL Particles	0.235598	0.0888566	0.00801614
19-11240198-C-T	HDL_TG	Triglycerides in HDL	-0.37899	0.105984	0.000349186
19-11240198-C-T	HDL_TG_pct	Triglycerides to Total Lipids in HDL percentage	-0.525027	0.0995285	1.32944e-07
19-11240198-C-T	His	Histidine	0.0730222	0.106508	0.492963
19-11240198-C-T	IDL_C	Cholesterol in IDL	0.155818	0.104339	0.135341
19-11240198-C-T	IDL_CE	Cholesteryl Esters in IDL	0.175212	0.103676	0.091033
19-11240198-C-T	IDL_CE_pct	Cholesteryl Esters to Total Lipids in IDL percentage	0.311602	0.104061	0.00275044
19-11240198-C-T	IDL_CE_pct_C	Cholesteryl Esters to Cholesterol in IDL percentage	-0.030204	0.10808	0.779892
19-11240198-C-T	IDL_C_pct	Cholesterol to Total Lipids in IDL percentage	0.413034	0.103873	7.00299e-05
19-11240198-C-T	IDL_FC	Free Cholesterol in IDL	0.160108	0.104637	0.125989
19-11240198-C-T	IDL_FC_by_CE	Free Cholesterol to Cholesteryl Esters in IDL percentage	0.030204	0.10808	0.779892
19-11240198-C-T	IDL_FC_pct	Free Cholesterol to Total Lipids in IDL percentage	0.312789	0.107217	0.00353114
19-11240198-C-T	IDL_FC_pct_C	Free Cholesterol to Cholesterol in IDL percentage	0.030204	0.10808	0.779892
19-11240198-C-T	IDL_L	Total Lipids in IDL	0.101597	0.104687	0.331807
19-11240198-C-T	IDL_P	Concentration of IDL Particles	0.0542204	0.106149	0.609495
19-11240198-C-T	IDL_PL	Phospholipids in IDL	0.0613421	0.104571	0.557467
19-11240198-C-T	IDL_PL_pct	Phospholipids to Total Lipids in IDL percentage	-0.240491	0.108555	0.0267364
19-11240198-C-T	IDL_TG	Triglycerides in IDL	-0.328608	0.104373	0.00164215
19-11240198-C-T	IDL_TG_pct	Triglycerides to Total Lipids in IDL percentage	-0.407129	0.101802	6.35964e-05
19-11240198-C-T	Ile	Isoleucine	0.0467327	0.102204	0.647494
19-11240198-C-T	LA	Linoleic Acid	-0.0509409	0.106709	0.633091
19-11240198-C-T	Lactate	Lactate	0.0796793	0.106372	0.453822
19-11240198-C-T	LA_pct	Linoleic Acid to Total Fatty Acids percentage	0.110424	0.0999218	0.269118
19-11240198-C-T	LDL_C	LDL Cholesterol	0.031998	0.108138	0.767307
19-11240198-C-T	LDL_CE	Cholesteryl Esters in LDL	-0.00751028	0.10828	0.944703
19-11240198-C-T	LDL_CE_pct	Cholesteryl Esters to Total Lipids in LDL percentage	-0.173118	0.108295	0.109919
19-11240198-C-T	LDL_CE_pct_C	Cholesteryl Esters to Cholesterol in LDL percentage	-0.470813	0.100141	2.58634e-06
19-11240198-C-T	LDL_C_pct	Cholesterol to Total Lipids in LDL percentage	0.296372	0.102457	0.00382089
19-11240198-C-T	LDL_FC	Free Cholesterol in LDL	0.133833	0.107274	0.212189
19-11240198-C-T	LDL_FC_by_CE	Free Cholesterol to Cholesteryl Esters in LDL percentage	0.470813	0.100141	2.58634e-06
19-11240198-C-T	LDL_FC_pct	Free Cholesterol to Total Lipids in LDL percentage	0.500649	0.0989151	4.16943e-07
19-11240198-C-T	LDL_FC_pct_C	Free Cholesterol to Cholesterol in LDL percentage	0.470813	0.100141	2.58634e-06
19-11240198-C-T	LDL_L	Total Lipids in LDL	0.00849425	0.108238	0.937448
19-11240198-C-T	LDL_P	Concentration of LDL Particles	-0.10079	0.108487	0.352867
19-11240198-C-T	LDL_PL	Phospholipids in LDL	0.0211335	0.108372	0.845386
19-11240198-C-T	LDL_PL_pct	Phospholipids to Total Lipids in LDL percentage	0.135109	0.107352	0.20819
19-11240198-C-T	LDL_size	Average Diameter for LDL Particles	0.178832	0.101707	0.0787004
19-11240198-C-T	LDL_TG	Triglycerides in LDL	-0.304856	0.103795	0.0033136
19-11240198-C-T	LDL_TG_pct	Triglycerides to Total Lipids in LDL percentage	-0.331972	0.10377	0.00137896
19-11240198-C-T	Leu	Leucine	0.0461043	0.0995937	0.64342
19-11240198-C-T	L_HDL_C	Cholesterol in Large HDL	0.335627	0.0874813	0.000124851
19-11240198-C-T	L_HDL_CE	Cholesteryl Esters in Large HDL	0.342116	0.0874778	9.20215e-05
19-11240198-C-T	L_HDL_CE_pct	Cholesteryl Esters to Total Lipids in Large HDL percentage	0.314695	0.0970167	0.00118018
19-11240198-C-T	L_HDL_CE_pct_C	Cholesteryl Esters to Cholesterol in Large HDL percentage	0.161379	0.104597	0.122869
19-11240198-C-T	L_HDL_C_pct	Cholesterol to Total Lipids in Large HDL percentage	0.309712	0.0953724	0.00116505
19-11240198-C-T	L_HDL_FC	Free Cholesterol in Large HDL	0.311426	0.0880144	0.000402827
19-11240198-C-T	L_HDL_FC_by_CE	Free Cholesterol to Cholesteryl Esters in Large HDL ratio	-0.161379	0.104597	0.122869
19-11240198-C-T	L_HDL_FC_pct	Free Cholesterol to Total Lipids in Large HDL percentage	0.14039	0.0986109	0.154545
19-11240198-C-T	L_HDL_FC_pct_C	Free Cholesterol to Cholesterol in Large HDL percentage	-0.161379	0.104597	0.122869
19-11240198-C-T	L_HDL_L	Total Lipids in Large HDL	0.302797	0.089651	0.000731747
19-11240198-C-T	L_HDL_P	Concentration of Large HDL Particles	0.30874	0.0879297	0.000446269
19-11240198-C-T	L_HDL_PL	Phospholipids in Large HDL	0.326506	0.0891442	0.000249737
19-11240198-C-T	L_HDL_PL_pct	Phospholipids to Total Lipids in Large HDL percentage	-0.140058	0.0980539	0.153186
19-11240198-C-T	L_HDL_TG	Triglycerides in Large HDL	-0.17853	0.104412	0.0872942
19-11240198-C-T	L_HDL_TG_pct	Triglycerides to Total Lipids in Large HDL percentage	-0.429577	0.0989734	1.42413e-05
19-11240198-C-T	L_LDL_C	Cholesterol in Large LDL	0.0817768	0.107286	0.445923
19-11240198-C-T	L_LDL_CE	Cholesteryl Esters in Large LDL	0.056844	0.106971	0.595146
19-11240198-C-T	L_LDL_CE_pct	Cholesteryl Esters to Total Lipids in Large LDL percentage	-0.0458514	0.10851	0.672622
19-11240198-C-T	L_LDL_CE_pct_C	Cholesteryl Esters to Cholesterol in Large LDL percentage	-0.418083	0.10106	3.52227e-05
19-11240198-C-T	L_LDL_C_pct	Cholesterol to Total Lipids in Large LDL percentage	0.32366	0.10132	0.00140149
19-11240198-C-T	L_LDL_FC	Free Cholesterol in Large LDL	0.160368	0.106212	0.131076
19-11240198-C-T	L_LDL_FC_by_CE	Free Cholesterol to Cholesteryl Esters in Large LDL ratio	0.418083	0.10106	3.52227e-05
19-11240198-C-T	L_LDL_FC_pct	Free Cholesterol to Total Lipids in Large LDL percentage	0.480703	0.0987716	1.1359e-06
19-11240198-C-T	L_LDL_FC_pct_C	Free Cholesterol to Cholesterol in Large LDL percentage	0.418083	0.10106	3.52227e-05
19-11240198-C-T	L_LDL_L	Total Lipids in Large LDL	0.0574182	0.107518	0.593319
19-11240198-C-T	L_LDL_P	Concentration of Large LDL Particles	-0.071712	0.108408	0.508291
19-11240198-C-T	L_LDL_PL	Phospholipids in Large LDL	0.0614662	0.107713	0.568239
19-11240198-C-T	L_LDL_PL_pct	Phospholipids to Total Lipids in Large LDL percentage	0.0359383	0.107816	0.738886
19-11240198-C-T	L_LDL_TG	Triglycerides in Large LDL	-0.270459	0.1043	0.00951293
19-11240198-C-T	L_LDL_TG_pct	Triglycerides to Total Lipids in Large LDL percentage	-0.328757	0.103276	0.00145662
19-11240198-C-T	L_VLDL_C	Cholesterol in Large VLDL	-0.409557	0.101528	5.48934e-05
19-11240198-C-T	L_VLDL_CE	Cholesteryl Esters in Large VLDL	-0.366002	0.102945	0.000377682
19-11240198-C-T	L_VLDL_CE_pct	Cholesteryl Esters to Total Lipids in Large VLDL percentage	0.194657	0.100966	0.0538661
19-11240198-C-T	L_VLDL_CE_pct_C	Cholesteryl Esters to Cholesterol in Large VLDL percentage	0.27983	0.0930932	0.00264856
19-11240198-C-T	L_VLDL_C_pct	Cholesterol to Total Lipids in Large VLDL percentage	0.126069	0.104982	0.229806
19-11240198-C-T	L_VLDL_FC	Free Cholesterol in Large VLDL	-0.426626	0.0994517	1.79024e-05
19-11240198-C-T	L_VLDL_FC_by_CE	Free Cholesterol to Cholesteryl Esters in Large VLDL ratio	-0.27983	0.0930932	0.00264856
19-11240198-C-T	L_VLDL_FC_pct	Free Cholesterol to Total Lipids in Large VLDL percentage	-0.117007	0.106877	0.273614
19-11240198-C-T	L_VLDL_FC_pct_C	Free Cholesterol to Cholesterol in Large VLDL percentage	-0.27983	0.0930932	0.00264856
19-11240198-C-T	L_VLDL_L	Total Lipids in Large VLDL	-0.4541	0.100228	5.88709e-06
19-11240198-C-T	L_VLDL_P	Concentration of Large VLDL Particles	-0.465516	0.0993771	2.81247e-06
19-11240198-C-T	L_VLDL_PL	Phospholipids in Large VLDL	-0.469989	0.0990721	2.09927e-06
19-11240198-C-T	L_VLDL_PL_pct	Phospholipids to Total Lipids in Large VLDL percentage	-0.519251	0.100714	2.53197e-07
19-11240198-C-T	L_VLDL_TG	Triglycerides in Large VLDL	-0.443476	0.0998922	9.02489e-06
19-11240198-C-T	L_VLDL_TG_pct	Triglycerides to Total Lipids in Large VLDL percentage	0.228195	0.108242	0.0350168
19-11240198-C-T	M_HDL_C	Cholesterol in Medium HDL	0.401457	0.0966816	3.29349e-05
19-11240198-C-T	M_HDL_CE	Cholesteryl Esters in Medium HDL	0.413049	0.097035	2.07665e-05
19-11240198-C-T	M_HDL_CE_pct	Cholesteryl Esters to Total Lipids in Medium HDL percentage	0.476321	0.100274	2.03527e-06
19-11240198-C-T	M_HDL_CE_pct_C	Cholesteryl Esters to Cholesterol in Medium HDL percentage	0.0129959	0.101489	0.898108
19-11240198-C-T	M_HDL_C_pct	Cholesterol to Total Lipids in Medium HDL percentage	0.493748	0.0972439	3.83308e-07
19-11240198-C-T	M_HDL_FC	Free Cholesterol in Medium HDL	0.347637	0.0958007	0.00028494
19-11240198-C-T	M_HDL_FC_by_CE	Free Cholesterol to Cholesteryl Esters in Medium HDL ratio	-0.0129959	0.101489	0.898108
19-11240198-C-T	M_HDL_FC_pct	Free Cholesterol to Total Lipids in Medium HDL percentage	0.339959	0.0910508	0.00018877
19-11240198-C-T	M_HDL_FC_pct_C	Free Cholesterol to Cholesterol in Medium HDL percentage	-0.0129959	0.101489	0.898108
19-11240198-C-T	M_HDL_L	Total Lipids in Medium HDL	0.322738	0.0988136	0.00109065
19-11240198-C-T	M_HDL_P	Concentration of Medium HDL Particles	0.338699	0.0974836	0.000512174
19-11240198-C-T	M_HDL_PL	Phospholipids in Medium HDL	0.288715	0.100133	0.0039359
19-11240198-C-T	M_HDL_PL_pct	Phospholipids to Total Lipids in Medium HDL percentage	-0.405685	0.0952378	2.04893e-05
19-11240198-C-T	M_HDL_TG	Triglycerides in Medium HDL	-0.330222	0.104024	0.00150152
19-11240198-C-T	M_HDL_TG_pct	Triglycerides to Total Lipids in Medium HDL percentage	-0.521322	0.0997097	1.71342e-07
19-11240198-C-T	M_LDL_C	Cholesterol in Medium LDL	-0.0605692	0.108407	0.576353
19-11240198-C-T	M_LDL_CE	Cholesteryl Esters in Medium LDL	-0.108767	0.107358	0.311005
19-11240198-C-T	M_LDL_CE_pct	Cholesteryl Esters to Total Lipids in Medium LDL percentage	-0.282645	0.105683	0.00748596
19-11240198-C-T	M_LDL_CE_pct_C	Cholesteryl Esters to Cholesterol in Medium LDL percentage	-0.438726	0.100263	1.21142e-05
19-11240198-C-T	M_LDL_C_pct	Cholesterol to Total Lipids in Medium LDL percentage	0.122441	0.106689	0.25112
19-11240198-C-T	M_LDL_FC	Free Cholesterol in Medium LDL	0.096323	0.107888	0.371963
19-11240198-C-T	M_LDL_FC_by_CE	Free Cholesterol to Cholesteryl Esters in Medium LDL ratio	0.438726	0.100263	1.21142e-05
19-11240198-C-T	M_LDL_FC_pct	Free Cholesterol to Total Lipids in Medium LDL percentage	0.473753	0.0992235	1.80326e-06
19-11240198-C-T	M_LDL_FC_pct_C	Free Cholesterol to Cholesterol in Medium LDL percentage	0.438726	0.100263	1.21142e-05
19-11240198-C-T	M_LDL_L	Total Lipids in Medium LDL	-0.0757305	0.108281	0.484309
19-11240198-C-T	M_LDL_P	Concentration of Medium LDL Particles	-0.119321	0.107567	0.267315
19-11240198-C-T	M_LDL_PL	Phospholipids in Medium LDL	-0.048732	0.107793	0.651206
19-11240198-C-T	M_LDL_PL_pct	Phospholipids to Total Lipids in Medium LDL percentage	0.257556	0.107446	0.0165286
19-11240198-C-T	M_LDL_TG	Triglycerides in Medium LDL	-0.331186	0.103165	0.00132659
19-11240198-C-T	M_LDL_TG_pct	Triglycerides to Total Lipids in Medium LDL percentage	-0.291894	0.105426	0.00562885
19-11240198-C-T	MUFA	Monounsaturated Fatty Acids	-0.266367	0.102264	0.00919709
19-11240198-C-T	MUFA_pct	Monounsaturated Fatty Acids to Total Fatty Acids percentage	-0.4823	0.0965378	5.86423e-07
19-11240198-C-T	M_VLDL_C	Cholesterol in Medium VLDL	-0.0851702	0.108239	0.43136
19-11240198-C-T	M_VLDL_CE	Cholesteryl Esters in Medium VLDL	0.0309619	0.106217	0.770672
19-11240198-C-T	M_VLDL_CE_pct	Cholesteryl Esters to Total Lipids in Medium VLDL percentage	0.453357	0.0990916	4.76525e-06
19-11240198-C-T	M_VLDL_CE_pct_C	Cholesteryl Esters to Cholesterol in Medium VLDL percentage	0.468913	0.0970762	1.36492e-06
19-11240198-C-T	M_VLDL_C_pct	Cholesterol to Total Lipids in Medium VLDL percentage	0.43212	0.0997619	1.48235e-05
19-11240198-C-T	M_VLDL_FC	Free Cholesterol in Medium VLDL	-0.202817	0.107409	0.0589941
19-11240198-C-T	M_VLDL_FC_by_CE	Free Cholesterol to Cholesteryl Esters in Medium VLDL ratio	-0.468913	0.0970762	1.36492e-06
19-11240198-C-T	M_VLDL_FC_pct	Free Cholesterol to Total Lipids in Medium VLDL percentage	0.358937	0.102	0.000433392
19-11240198-C-T	M_VLDL_FC_pct_C	Free Cholesterol to Cholesterol in Medium VLDL percentage	-0.468913	0.0970762	1.36492e-06
19-11240198-C-T	M_VLDL_L	Total Lipids in Medium VLDL	-0.310072	0.106894	0.00372372
19-11240198-C-T	M_VLDL_P	Concentration of Medium VLDL Particles	-0.218603	0.105327	0.0379455
19-11240198-C-T	M_VLDL_PL	Phospholipids in Medium VLDL	-0.231763	0.106232	0.0291361
19-11240198-C-T	M_VLDL_PL_pct	Phospholipids to Total Lipids in Medium VLDL percentage	0.240948	0.104086	0.0206205
19-11240198-C-T	M_VLDL_TG	Triglycerides in Medium VLDL	-0.429951	0.101701	2.36399e-05
19-11240198-C-T	M_VLDL_TG_pct	Triglycerides to Total Lipids in Medium VLDL percentage	-0.396439	0.100579	8.10049e-05
19-11240198-C-T	non_HDL_C	Total Cholesterol Minus HDL-C	-0.0184752	0.107921	0.864073
19-11240198-C-T	Omega_3	Omega-3 Fatty Acids	0.0182671	0.104236	0.860885
19-11240198-C-T	Omega_3_pct	Omega-3 Fatty Acids to Total Fatty Acids percentage	0.116956	0.104442	0.262794
19-11240198-C-T	Omega_3_pct_PUFA	Omega-3 Fatty Acids to Polyunsaturated Fatty Acids percentage	0.0363691	0.105211	0.729586
19-11240198-C-T	Omega_6	Omega-6 Fatty Acids	0.0192808	0.106165	0.855889
19-11240198-C-T	Omega_6_by_Omega_3	Omega-6 Fatty Acids to Omega-3 Fatty Acids ratio	-0.0363691	0.105211	0.729586
19-11240198-C-T	Omega_6_pct	Omega-6 Fatty Acids to Total Fatty Acids percentage	0.299607	0.0996116	0.00263255
19-11240198-C-T	Omega_6_pct_PUFA	Omega-6 Fatty Acids to Polyunsaturated Fatty Acids percentage	-0.0363691	0.105211	0.729586
19-11240198-C-T	Phe	Phenylalanine	-0.00669948	0.105579	0.949405
19-11240198-C-T	Phosphatidylc	Phosphatidylcholines	0.117066	0.100713	0.245085
19-11240198-C-T	Phosphoglyc	Phosphoglycerides	0.115384	0.102014	0.258035
19-11240198-C-T	PUFA	Polyunsaturated Fatty Acids	0.0267059	0.105673	0.800483
19-11240198-C-T	PUFA_by_MUFA	Polyunsaturated Fatty Acids to Monounsaturated Fatty Acids ratio	0.464773	0.096507	1.46726e-06
19-11240198-C-T	PUFA_pct	Polyunsaturated Fatty Acids to Total Fatty Acids percentage	0.373036	0.0981562	0.000144534
19-11240198-C-T	Pyruvate	Pyruvate	0.0924518	0.106471	0.385215
19-11240198-C-T	Remnant_C	Remnant Cholesterol (Non-HDL, Non-LDL -Cholesterol)	-0.0715899	0.107683	0.506166
19-11240198-C-T	SFA	Saturated Fatty Acids	-0.124552	0.104953	0.235334
19-11240198-C-T	SFA_pct	Saturated Fatty Acids to Total Fatty Acids percentage	-0.0425069	0.105975	0.688346
19-11240198-C-T	S_HDL_C	Cholesterol in Small HDL	0.211396	0.107515	0.0492781
19-11240198-C-T	S_HDL_CE	Cholesteryl Esters in Small HDL	0.222601	0.107914	0.0391377
19-11240198-C-T	S_HDL_CE_pct	Cholesteryl Esters to Total Lipids in Small HDL percentage	0.308508	0.106415	0.00374309
19-11240198-C-T	S_HDL_CE_pct_C	Cholesteryl Esters to Cholesterol in Small HDL percentage	0.144144	0.103987	0.165699
19-11240198-C-T	S_HDL_C_pct	Cholesterol to Total Lipids in Small HDL percentage	0.357447	0.105667	0.0007179
19-11240198-C-T	S_HDL_FC	Free Cholesterol in Small HDL	0.142097	0.105323	0.177291
19-11240198-C-T	S_HDL_FC_by_CE	Free Cholesterol to Cholesteryl Esters in Small HDL ratio	-0.144144	0.103987	0.165699
19-11240198-C-T	S_HDL_FC_pct	Free Cholesterol to Total Lipids in Small HDL percentage	0.13692	0.100087	0.17131
19-11240198-C-T	S_HDL_FC_pct_C	Free Cholesterol to Cholesterol in Small HDL percentage	-0.144144	0.103987	0.165699
19-11240198-C-T	S_HDL_L	Total Lipids in Small HDL	0.089035	0.107173	0.406113
19-11240198-C-T	S_HDL_P	Concentration of Small HDL Particles	0.147386	0.107442	0.17014
19-11240198-C-T	S_HDL_PL	Phospholipids in Small HDL	0.0860382	0.106099	0.417411
19-11240198-C-T	S_HDL_PL_pct	Phospholipids to Total Lipids in Small HDL percentage	0.0584225	0.105201	0.578664
19-11240198-C-T	S_HDL_TG	Triglycerides in Small HDL	-0.453536	0.0994831	5.14796e-06
19-11240198-C-T	S_HDL_TG_pct	Triglycerides to Total Lipids in Small HDL percentage	-0.584107	0.0985999	3.15259e-09
19-11240198-C-T	S_LDL_C	Cholesterol in Small LDL	-0.0583757	0.108565	0.590784
19-11240198-C-T	S_LDL_CE	Cholesteryl Esters in Small LDL	-0.118312	0.108179	0.274105
19-11240198-C-T	S_LDL_CE_pct	Cholesteryl Esters to Total Lipids in Small LDL percentage	-0.282668	0.106844	0.00815596
19-11240198-C-T	S_LDL_CE_pct_C	Cholesteryl Esters to Cholesterol in Small LDL percentage	-0.462746	0.102881	6.87144e-06
19-11240198-C-T	S_LDL_C_pct	Cholesterol to Total Lipids in Small LDL percentage	0.078178	0.108186	0.469911
19-11240198-C-T	S_LDL_FC	Free Cholesterol in Small LDL	0.124629	0.107311	0.24549
19-11240198-C-T	S_LDL_FC_by_CE	Free Cholesterol to Cholesteryl Esters in Small LDL ratio	0.462746	0.102881	6.87144e-06
19-11240198-C-T	S_LDL_FC_pct	Free Cholesterol to Total Lipids in Small LDL percentage	0.435105	0.102659	2.25366e-05
19-11240198-C-T	S_LDL_FC_pct_C	Free Cholesterol to Cholesterol in Small LDL percentage	0.462746	0.102881	6.87144e-06
19-11240198-C-T	S_LDL_L	Total Lipids in Small LDL	-0.0698249	0.108445	0.519658
19-11240198-C-T	S_LDL_P	Concentration of Small LDL Particles	-0.137111	0.1076	0.202573
19-11240198-C-T	S_LDL_PL	Phospholipids in Small LDL	0.0322472	0.106797	0.762691
19-11240198-C-T	S_LDL_PL_pct	Phospholipids to Total Lipids in Small LDL percentage	0.280394	0.106637	0.00855397
19-11240198-C-T	S_LDL_TG	Triglycerides in Small LDL	-0.393562	0.101405	0.000104049
19-11240198-C-T	S_LDL_TG_pct	Triglycerides to Total Lipids in Small LDL percentage	-0.423357	0.102687	3.74625e-05
19-11240198-C-T	Sphingomyelins	Sphingomyelins	0.29547	0.0995297	0.00299176
19-11240198-C-T	S_VLDL_C	Cholesterol in Small VLDL	-0.270055	0.107505	0.012006
19-11240198-C-T	S_VLDL_CE	Cholesteryl Esters in Small VLDL	-0.29528	0.106324	0.0054845
19-11240198-C-T	S_VLDL_CE_pct	Cholesteryl Esters to Total Lipids in Small VLDL percentage	0.0727547	0.107758	0.499573
19-11240198-C-T	S_VLDL_CE_pct_C	Cholesteryl Esters to Cholesterol in Small VLDL percentage	-0.476159	0.0988903	1.47404e-06
19-11240198-C-T	S_VLDL_C_pct	Cholesterol to Total Lipids in Small VLDL percentage	0.24823	0.105261	0.0183639
19-11240198-C-T	S_VLDL_FC	Free Cholesterol in Small VLDL	-0.187313	0.108137	0.0832439
19-11240198-C-T	S_VLDL_FC_by_CE	Free Cholesterol to Cholesteryl Esters in Small VLDL ratio	0.476159	0.0988903	1.47404e-06
19-11240198-C-T	S_VLDL_FC_pct	Free Cholesterol to Total Lipids in Small VLDL percentage	0.430014	0.101366	2.21546e-05
19-11240198-C-T	S_VLDL_FC_pct_C	Free Cholesterol to Cholesterol in Small VLDL percentage	0.476159	0.0988903	1.47404e-06
19-11240198-C-T	S_VLDL_L	Total Lipids in Small VLDL	-0.379364	0.105162	0.000309403
19-11240198-C-T	S_VLDL_P	Concentration of Small VLDL Particles	-0.377843	0.103574	0.000264388
19-11240198-C-T	S_VLDL_PL	Phospholipids in Small VLDL	-0.284493	0.106504	0.00755932
19-11240198-C-T	S_VLDL_PL_pct	Phospholipids to Total Lipids in Small VLDL percentage	0.401594	0.102011	8.2649e-05
19-11240198-C-T	S_VLDL_TG	Triglycerides in Small VLDL	-0.46211	0.100979	4.73863e-06
19-11240198-C-T	S_VLDL_TG_pct	Triglycerides to Total Lipids in Small VLDL percentage	-0.302072	0.104238	0.00375744
19-11240198-C-T	TG_by_PG	Triglycerides to Phosphoglycerides ratio	-0.546277	0.0959235	1.2379e-08
19-11240198-C-T	Total_BCAA	Total Concentration of Branched-Chain Amino Acids (Leucine + Isoleucine + Valine)	0.018802	0.100574	0.851702
19-11240198-C-T	Total_C	Total Cholesterol	0.14716	0.104544	0.159244
19-11240198-C-T	Total_CE	Total Esterified Cholesterol	0.171023	0.103851	0.0995999
19-11240198-C-T	Total_CE_pct	Total Esterified Cholesterol to Total Lipids percentage	0.447223	0.0992832	6.66033e-06
19-11240198-C-T	Total_CE_pct_C	Total Esterified Cholesterol to Total Cholesterol percentage	0.321176	0.102458	0.00172074
19-11240198-C-T	Total_C_pct	Total Cholesterol to Total Lipids percentage	0.401867	0.100813	6.71709e-05
19-11240198-C-T	Total_FA	Total Fatty Acids	-0.128757	0.106028	0.224608
19-11240198-C-T	Total_FC	Total Free Cholesterol	0.0849177	0.106056	0.423315
19-11240198-C-T	Total_FC_by_CE	Total Free Cholesterol to Total Esterified Cholesterol ratio	-0.321176	0.102458	0.00172074
19-11240198-C-T	Total_FC_pct	Total Free Cholesterol to Total Lipids percentage	0.234961	0.105792	0.0263548
19-11240198-C-T	Total_FC_pct_C	Total Free Cholesterol to Total Cholesterol percentage	-0.321176	0.102458	0.00172074
19-11240198-C-T	Total_L	Total Lipids in Lipoprotein Particles	0.0128318	0.107171	0.904696
19-11240198-C-T	Total_P	Total Concentration of Lipoprotein Particles	0.309907	0.100589	0.00206427
19-11240198-C-T	Total_PL	Total Phospholipids in Lipoprotein Particles	0.147534	0.103387	0.153581
19-11240198-C-T	Total_PL_pct	Total Phospholipids to Total Lipids percentage	0.336209	0.102895	0.00108539
19-11240198-C-T	Total_TG	Total Triglycerides	-0.462133	0.10169	5.5124e-06
19-11240198-C-T	Total_TG_pct	Total Triglycerides to Total Lipids percentage	-0.551449	0.0964528	1.08557e-08
19-11240198-C-T	Tyr	Tyrosine	-0.0765535	0.105199	0.4668
19-11240198-C-T	Unsaturation	Degree of Unsaturation	0.369424	0.0974952	0.000151251
19-11240198-C-T	Val	Valine	0.0309228	0.100392	0.758067
19-11240198-C-T	VLDL_C	VLDL Cholesterol	-0.274869	0.107046	0.0102371
19-11240198-C-T	VLDL_CE	Cholesteryl Esters in VLDL	-0.215287	0.107172	0.0445607
19-11240198-C-T	VLDL_CE_pct	Cholesteryl Esters to Total Lipids in VLDL percentage	0.437949	0.0982827	8.35916e-06
19-11240198-C-T	VLDL_CE_pct_C	Cholesteryl Esters to Cholesterol in VLDL percentage	0.46588	0.0957748	1.15027e-06
19-11240198-C-T	VLDL_C_pct	Cholesterol to Total Lipids in VLDL percentage	0.424687	0.0988958	1.7543e-05
19-11240198-C-T	VLDL_FC	Free Cholesterol in VLDL	-0.327179	0.10547	0.00192202
19-11240198-C-T	VLDL_FC_by_CE	Free Cholesterol to Cholesteryl Esters in VLDL percentage	-0.46588	0.0957748	1.15027e-06
19-11240198-C-T	VLDL_FC_pct	Free Cholesterol to Total Lipids in VLDL percentage	0.380105	0.101064	0.000169322
19-11240198-C-T	VLDL_FC_pct_C	Free Cholesterol to Cholesterol in VLDL percentage	-0.46588	0.0957748	1.15027e-06
19-11240198-C-T	VLDL_L	Total Lipids in VLDL	-0.399451	0.103705	0.000117332
19-11240198-C-T	VLDL_P	Concentration of VLDL Particles	-0.300077	0.105491	0.00444804
19-11240198-C-T	VLDL_PL	Phospholipids in VLDL	-0.377294	0.104423	0.000302655
19-11240198-C-T	VLDL_PL_pct	Phospholipids to Total Lipids in VLDL percentage	0.256998	0.102477	0.0121478
19-11240198-C-T	VLDL_size	Average Diameter for VLDL Particles	-0.41866	0.0958995	1.26897e-05
19-11240198-C-T	VLDL_TG	Triglycerides in VLDL	-0.464566	0.0996495	3.13573e-06
19-11240198-C-T	VLDL_TG_pct	Triglycerides to Total Lipids in VLDL percentage	-0.393252	0.099491	7.73509e-05
19-11240198-C-T	XL_HDL_C	Cholesterol in Very Large HDL	0.257035	0.0897757	0.00419635
19-11240198-C-T	XL_HDL_CE	Cholesteryl Esters in Very Large HDL	0.273535	0.088837	0.0020771
19-11240198-C-T	XL_HDL_CE_pct	Cholesteryl Esters to Total Lipids in Very Large HDL percentage	0.31898	0.106067	0.00263608
19-11240198-C-T	XL_HDL_CE_pct_C	Cholesteryl Esters to Cholesterol in Very Large HDL percentage	0.320833	0.0890548	0.000315153
19-11240198-C-T	XL_HDL_C_pct	Cholesterol to Total Lipids in Very Large HDL percentage	0.0709398	0.101524	0.484712
19-11240198-C-T	XL_HDL_FC	Free Cholesterol in Very Large HDL	0.192056	0.0943926	0.0418885
19-11240198-C-T	XL_HDL_FC_by_CE	Free Cholesterol to Cholesteryl Esters in Very Large HDL ratio	-0.320833	0.0890548	0.000315153
19-11240198-C-T	XL_HDL_FC_pct	Free Cholesterol to Total Lipids in Very Large HDL percentage	-0.214564	0.0896869	0.0167418
19-11240198-C-T	XL_HDL_FC_pct_C	Free Cholesterol to Cholesterol in Very Large HDL percentage	-0.320833	0.0890548	0.000315153
19-11240198-C-T	XL_HDL_L	Total Lipids in Very Large HDL	0.21489	0.0904212	0.0174776
19-11240198-C-T	XL_HDL_P	Concentration of Very Large HDL Particles	0.203015	0.0903873	0.0247029
19-11240198-C-T	XL_HDL_PL	Phospholipids in Very Large HDL	0.200343	0.0900414	0.0260827
19-11240198-C-T	XL_HDL_PL_pct	Phospholipids to Total Lipids in Very Large HDL percentage	0.139638	0.0942172	0.13832
19-11240198-C-T	XL_HDL_TG	Triglycerides in Very Large HDL	-0.238553	0.10558	0.0238572
19-11240198-C-T	XL_HDL_TG_pct	Triglycerides to Total Lipids in Very Large HDL percentage	-0.401556	0.0960058	2.88423e-05
19-11240198-C-T	XL_VLDL_C	Cholesterol in Very Large VLDL	-0.417256	0.100905	3.55032e-05
19-11240198-C-T	XL_VLDL_CE	Cholesteryl Esters in Very Large VLDL	-0.368824	0.101743	0.000289063
19-11240198-C-T	XL_VLDL_CE_pct	Cholesteryl Esters to Total Lipids in Very Large VLDL percentage	0.291031	0.0995702	0.00346901
19-11240198-C-T	XL_VLDL_CE_pct_C	Cholesteryl Esters to Cholesterol in Very Large VLDL percentage	0.277092	0.100103	0.00563991
19-11240198-C-T	XL_VLDL_C_pct	Cholesterol to Total Lipids in Very Large VLDL percentage	0.27984	0.0995117	0.00492248
19-11240198-C-T	XL_VLDL_FC	Free Cholesterol in Very Large VLDL	-0.437657	0.0996123	1.11602e-05
19-11240198-C-T	XL_VLDL_FC_by_CE	Free Cholesterol to Cholesteryl Esters in Very Large VLDL ratio	-0.277092	0.100103	0.00563991
19-11240198-C-T	XL_VLDL_FC_pct	Free Cholesterol to Total Lipids in Very Large VLDL percentage	0.189626	0.101683	0.0622033
19-11240198-C-T	XL_VLDL_FC_pct_C	Free Cholesterol to Cholesterol in Very Large VLDL percentage	-0.277092	0.100103	0.00563991
19-11240198-C-T	XL_VLDL_L	Total Lipids in Very Large VLDL	-0.461279	0.0988624	3.07728e-06
19-11240198-C-T	XL_VLDL_P	Concentration of Very Large VLDL Particles	-0.456157	0.09814	3.3556e-06
19-11240198-C-T	XL_VLDL_PL	Phospholipids in Very Large VLDL	-0.459861	0.0993863	3.71458e-06
19-11240198-C-T	XL_VLDL_PL_pct	Phospholipids to Total Lipids in Very Large VLDL percentage	-0.282199	0.108004	0.00898019
19-11240198-C-T	XL_VLDL_TG	Triglycerides in Very Large VLDL	-0.45551	0.0980253	3.37456e-06
19-11240198-C-T	XL_VLDL_TG_pct	Triglycerides to Total Lipids in Very Large VLDL percentage	-0.161133	0.102418	0.115655
19-11240198-C-T	XS_VLDL_C	Cholesterol in Very Small VLDL	-0.046287	0.104687	0.658383
19-11240198-C-T	XS_VLDL_CE	Cholesteryl Esters in Very Small VLDL	0.0212617	0.103366	0.83703
19-11240198-C-T	XS_VLDL_CE_pct	Cholesteryl Esters to Total Lipids in Very Small VLDL percentage	0.420194	0.0980322	1.8186e-05
19-11240198-C-T	XS_VLDL_CE_pct_C	Cholesteryl Esters to Cholesterol in Very Small VLDL percentage	0.413987	0.0958471	1.56722e-05
19-11240198-C-T	XS_VLDL_C_pct	Cholesterol to Total Lipids in Very Small VLDL percentage	0.413805	0.0990561	2.95022e-05
19-11240198-C-T	XS_VLDL_FC	Free Cholesterol in Very Small VLDL	-0.145981	0.105829	0.167776
19-11240198-C-T	XS_VLDL_FC_by_CE	Free Cholesterol to Cholesteryl Esters in Very Small VLDL ratio	-0.413987	0.0958471	1.56722e-05
19-11240198-C-T	XS_VLDL_FC_pct	Free Cholesterol to Total Lipids in Very Small VLDL percentage	0.233041	0.10735	0.029944
19-11240198-C-T	XS_VLDL_FC_pct_C	Free Cholesterol to Cholesterol in Very Small VLDL percentage	-0.413987	0.0958471	1.56722e-05
19-11240198-C-T	XS_VLDL_L	Total Lipids in Very Small VLDL	-0.179268	0.105755	0.0900552
19-11240198-C-T	XS_VLDL_P	Concentration of Very Small VLDL Particles	-0.167665	0.106135	0.114171
19-11240198-C-T	XS_VLDL_PL	Phospholipids in Very Small VLDL	-0.233392	0.105299	0.0266616
19-11240198-C-T	XS_VLDL_PL_pct	Phospholipids to Total Lipids in Very Small VLDL percentage	-0.357217	0.102131	0.000469586
19-11240198-C-T	XS_VLDL_TG	Triglycerides in Very Small VLDL	-0.406596	0.102799	7.65099e-05
19-11240198-C-T	XS_VLDL_TG_pct	Triglycerides to Total Lipids in Very Small VLDL percentage	-0.379478	0.0998457	0.000144408
19-11240198-C-T	XXL_VLDL_C	Cholesterol in Chylomicrons and Extremely Large VLDL	-0.436355	0.0989404	1.03347e-05
19-11240198-C-T	XXL_VLDL_CE	Cholesteryl Esters in Chylomicrons and Extremely Large VLDL	-0.407591	0.0993016	4.05388e-05
19-11240198-C-T	XXL_VLDL_CE_pct	Cholesteryl Esters to Total Lipids in Chylomicrons and Extremely Large VLDL percentage	-0.000271725	0.106028	0.997955
19-11240198-C-T	XXL_VLDL_CE_pct_C	Cholesteryl Esters to Cholesterol in Chylomicrons and Extremely Large VLDL percentage	0.0850315	0.107526	0.429062
19-11240198-C-T	XXL_VLDL_C_pct	Cholesterol to Total Lipids in Chylomicrons and Extremely Large VLDL percentage	-0.0322999	0.104757	0.757831
19-11240198-C-T	XXL_VLDL_FC	Free Cholesterol in Chylomicrons and Extremely Large VLDL	-0.435409	0.0988103	1.05161e-05
19-11240198-C-T	XXL_VLDL_FC_by_CE	Free Cholesterol to Cholesteryl Esters in Chylomicrons and Extremely Large VLDL ratio	-0.0850315	0.107526	0.429062
19-11240198-C-T	XXL_VLDL_FC_pct	Free Cholesterol to Total Lipids in Chylomicrons and Extremely Large VLDL percentage	-0.0272977	0.103455	0.791887
19-11240198-C-T	XXL_VLDL_FC_pct_C	Free Cholesterol to Cholesterol in Chylomicrons and Extremely Large VLDL percentage	-0.0850315	0.107526	0.429062
19-11240198-C-T	XXL_VLDL_L	Total Lipids in Chylomicrons and Extremely Large VLDL	-0.380129	0.0986033	0.000115741
19-11240198-C-T	XXL_VLDL_P	Concentration of Chylomicrons and Extremely Large VLDL Particles	-0.423151	0.0978236	1.52229e-05
19-11240198-C-T	XXL_VLDL_PL	Phospholipids in Chylomicrons and Extremely Large VLDL	-0.452873	0.0974239	3.34835e-06
19-11240198-C-T	XXL_VLDL_PL_pct	Phospholipids to Total Lipids in Chylomicrons and Extremely Large VLDL percentage	-0.376417	0.106079	0.000387687
19-11240198-C-T	XXL_VLDL_TG	Triglycerides in Chylomicrons and Extremely Large VLDL	-0.331692	0.0984746	0.000756636
19-11240198-C-T	XXL_VLDL_TG_pct	Triglycerides to Total Lipids in Chylomicrons and Extremely Large VLDL percentage	0.16799	0.106771	0.115638
